# Supplementary material for: High-throughput analysis of N-glycans using AutoTip via glycoprotein immobilization
Source: Sci Rep. 2017 Aug 31;7:10216. doi: 10.1038/s41598-017-10487-8 (PMC5578957; doi:10.1038/s41598-017-10487-8)
Supplement: Supplementary file 2 — Table S1 [file 41598_2017_10487_MOESM2_ESM.xls]

## Sheet: PNGaseF Digestion
Supplementary Table S1. PNGase F digestion of N-glycans from AutoTips. The sample from Cycle1 was used for common channel for QUANTITY labeling.
Triplicate Test #1
Composition	F	N	H	S	QUANTITY / Incubation (min)
					176	177	178	179	177	178	179
					2 min	10 min	20 min	60 min	120 min	240 min	480 min
SH5N4	0	2	2	1	45081.5	136165	207045	344616	420559	497505	565921
S2H5N4	0	2	2	2	25067.6	87244.8	134774	228204	203735	238246	265183
S2H6N5	0	3	3	2	9565.42	43639.2	76206	118255	149875	185034	221361
S3H6N5	0	3	3	3	1819.1	4562.94	15474	10046	15266.4	13762.1	19160.9
S4H6N5	0	3	3	4	0	0	2634.3	24286.2	46418.6	36645.4	39484.9
Triplicate Test #2
Composition	F	N	H	S	QUANTITY / Incubation (min)
					176	177	178	179	177	178	179
					2 min	10 min	20 min	60 min	120 min	240 min	480 min
SH5N4	0	2	2	1	69331.7	205267	315053	527861	624101	675687	809999
S2H5N4	0	2	2	2	25720.9	80438.1	127454	213581	175575	209087	236356
S2H6N5	0	3	3	2	15457.6	48968.5	85293.8	138787	94282.5	117826	142220
S3H6N5	0	3	3	3	2213.19	4598.34	16947	11491.7	23552.4	8665.78	17307.1
S4H6N5	0	3	3	4	0	0	3570.55	35007.8	39694.8	39964.2	67791.3
Triplicate Test #3
Composition	F	N	H	S	QUANTITY / Incubation (min)
					176	177	178	179	177	178	179
					2 min	10 min	20 min	60 min	120 min	240 min	480 min
SH5N4	0	2	2	1	61720	179005	270025	461074	286297	339566	381177
S2H5N4	0	2	2	2	27749.5	86315.7	130187	218084	171793	202377	227178
S2H6N5	0	3	3	2	11235.8	42908.7	72075.4	107968	106473	123781	148249
S3H6N5	0	3	3	3	1935.58	4654.48	16424.5	10796.2	17864.6	9680.05	14487.5
S4H6N5	0	3	3	4	0	0	7109.46	12719.4	23670.4	20455.7	64603
Average
Composition	F	N	H	S	QUANTITY / Incubation (min)
					176	177	178	179	177	178	179
					2 min	10 min	20 min	60 min	120 min	240 min	480 min
SH5N4	0	2	2	1	58711.1	173479	264041	444517	443652	504253	585699
S2H5N4	0	2	2	2	26179.3	84666.2	130805	219956	183701	216570	242906
S2H6N5	0	3	3	2	12086.3	45172.1	77858.4	121670	116877	142213	170610
S3H6N5	0	3	3	3	1989.29	4605.25	16281.9	10777.9	18894.4	10702.7	16985.2
S4H6N5	0	3	3	4	0	0	4438.1	24004.5	36594.6	32355.1	57293.1
Standard Deviation
Composition	F	N	H	S	QUANTITY / Incubation (min)
					176	177	178	179	177	178	179
					2 min	10 min	20 min	60 min	120 min	240 min	480 min
SH5N4	0	2	2	1	12402	34881.1	54252	92737.8	170082	168162	215094
S2H5N4	0	2	2	2	1398.52	3691.01	3698.85	7489.16	17453.1	19069.2	19831.1
S2H6N5	0	3	3	2	3036.75	3307.95	6762.32	15690.7	29220.2	37203.4	44054.8
S3H6N5	0	3	3	3	202.463	46.1606	746.786	723.01	4237.91	2697.69	2353.29
S4H6N5	0	3	3	4	0	0	2360.35	11146.9	11686.7	10437.9	15504.5
