# Supplementary material for: High-throughput analysis of N-glycans using AutoTip via glycoprotein immobilization
Source: Sci Rep. 2017 Aug 31;7:10216. doi: 10.1038/s41598-017-10487-8 (PMC5578957; doi:10.1038/s41598-017-10487-8)
Supplement: Supplementary file 3 — Table S2_run1 [file 41598_2017_10487_MOESM3_ESM.xls]

## Sheet: SH5N4
Supplementary Table S2. Reproducibility of Fetuin N-glycans from four AutoTips. The reproducibility was measured by N-glycan labeled by 4-plex QUANTITY. Each channel (176, 177, 178, and 179) labeled N-glycans released from one AutoTip. (Fetuin N-glycan: SH5N4)
Retention Time from 16.88 to 17.07 min
Composition	F	N	H	S	#scan	RT (min)	MH+	176.107	177.111	178.11	179.117	Average	Std	CV
SH5N4	0	2	2	1	3588	16.8806	2255	2656.54	3850.04	3799.4	3727.02	3508.25	570.048	0.162488
SH5N4	0	2	2	1	3599	16.929	2255	3081.19	2535.59	3490.55	2478.28	2896.4	480.338	0.165839
SH5N4	0	2	2	1	3610	16.9773	2255	1979.99	2973.1	2518.15	2512.23	2495.87	406.054	0.16269
SH5N4	0	2	2	1	3621	17.0256	2255	1396.82	1698.21	1953.36	2232.57	1820.24	356.797	0.196016
SH5N4	0	2	2	1	3632	17.0739	2255	1084.63	1172.01	1519.11	1417.15	1298.22	203.704	0.15691
Ave						16.9773						2403.8	403.388	0.167813
Retention Time from 25.27 to 26.25 min
Composition	F	N	H	S	#scan	RT (min)	MH+	176.107	177.111	178.11	179.117	Average	Std	CV
SH5N4	0	2	2	1	5499	25.274	2255	38149.1	42790.1	42878.8	36625.9	40111	3205.91	0.079926
SH5N4	0	2	2	1	5509	25.3179	2255	43321.2	43257.8	49970.4	46960.9	45877.6	3231.26	0.0704323
SH5N4	0	2	2	1	5511	25.3267	2255	43643	45537.5	48894.3	45529.4	45901	2185.47	0.0476126
SH5N4	0	2	2	1	5520	25.3662	2255	57742.5	62572.5	61702.2	52874.9	58723	4429.31	0.0754271
SH5N4	0	2	2	1	5521	25.3706	2255	44415.2	50508.3	48413.6	43824.6	46790.4	3209.15	0.0685856
SH5N4	0	2	2	1	5527	25.397	2255	40444.2	48054.3	53855.6	46107.5	47115.4	5532.7	0.117429
SH5N4	0	2	2	1	5529	25.4057	2255	41976.7	41079.5	44422.5	43199.4	42669.5	1456.26	0.0341288
SH5N4	0	2	2	1	5530	25.4101	2255	41528.3	43331.2	46573.1	47514.8	44736.8	2790.41	0.0623739
SH5N4	0	2	2	1	5533	25.4233	2255	19559.6	23559.7	25415.5	23790	23081.2	2488.77	0.107827
SH5N4	0	2	2	1	5536	25.4365	2255	38530.9	41687.3	44597.4	42008.5	41706	2485.51	0.0595959
SH5N4	0	2	2	1	5537	25.4409	2255	34741.8	34226.6	35310.1	32960	34309.6	1002.66	0.0292238
SH5N4	0	2	2	1	5538	25.4453	2255	34142.3	39485.6	43431.8	39693.7	39188.4	3821.59	0.0975186
SH5N4	0	2	2	1	5542	25.4628	2255	17192.4	23201.3	23751.1	21135	21320	2973.24	0.139458
SH5N4	0	2	2	1	5546	25.4804	2255	46325	47225.2	49458.7	49070.7	48019.9	1492.04	0.0310713
SH5N4	0	2	2	1	5547	25.4848	2255	33656.2	31564.8	32452.6	32363.2	32509.2	862.55	0.0265325
SH5N4	0	2	2	1	5550	25.498	2255	15301.5	16753	17348	17692.9	16773.8	1055.54	0.0629277
SH5N4	0	2	2	1	5557	25.5287	2255	41953.1	44675.8	51744.5	43833.4	45551.7	4282.51	0.0940143
SH5N4	0	2	2	1	5559	25.5375	2255	11177.1	13854.4	12873.4	12502.2	12601.8	1107.93	0.0879185
SH5N4	0	2	2	1	5568	25.577	2255	28711.4	30844.6	32375.7	30486.9	30604.6	1504.72	0.0491663
SH5N4	0	2	2	1	5643	25.9064	2255	12743.8	15305.9	15520.8	15857.2	14856.9	1426.89	0.0960423
SH5N4	0	2	2	1	5649	25.9328	2255	44098.4	52005.5	47005.3	47784.8	47723.5	3265.78	0.0684313
SH5N4	0	2	2	1	5650	25.9372	2255	47451	47154.2	46311.1	46269.4	46796.4	597.153	0.0127606
SH5N4	0	2	2	1	5660	25.9811	2255	68367.1	69524	69002	66417.2	68327.6	1358.59	0.0198835
SH5N4	0	2	2	1	5661	25.9855	2255	55502.5	70448.1	67233.9	69790.3	65743.7	6966.79	0.105969
SH5N4	0	2	2	1	5662	25.9899	2255	31588.3	40947.2	38815.1	39836.5	37796.8	4229.58	0.111903
SH5N4	0	2	2	1	5671	26.0294	2255	60449.3	69931.5	71979	68750.6	67777.6	5064.3	0.0747193
SH5N4	0	2	2	1	5672	26.0338	2255	57834.6	56120.1	56657	57454.4	57016.5	773.265	0.0135621
SH5N4	0	2	2	1	5673	26.0382	2255	33192.2	39417	42753.2	40048.5	38852.7	4041.58	0.104023
SH5N4	0	2	2	1	5681	26.0733	2255	90483.3	92733.5	97254	88918	92347.2	3626.74	0.0392728
SH5N4	0	2	2	1	5682	26.0777	2255	69942.7	65189.7	74214.4	79650.9	72249.4	6159.1	0.0852478
SH5N4	0	2	2	1	5684	26.0865	2255	71476.9	71187.5	84146.7	84467.4	77819.6	7493.1	0.0962881
SH5N4	0	2	2	1	5686	26.0953	2255	32287.5	38941.7	38114.4	43856	38299.9	4742.21	0.123818
SH5N4	0	2	2	1	5689	26.1085	2255	107142	125895	123688	101208	114483	12180.2	0.106393
SH5N4	0	2	2	1	5691	26.1173	2255	55925.5	57151.8	66359.6	57258.3	59173.8	4828.54	0.0815992
SH5N4	0	2	2	1	5692	26.1217	2255	47156.5	59092.8	56052.5	61084.9	55846.7	6151.9	0.110157
SH5N4	0	2	2	1	5695	26.1348	2255	30581.4	31187.8	34993.5	33833.5	32649	2106.33	0.0645143
SH5N4	0	2	2	1	5700	26.1568	2255	97259.9	111229	113862	117476	109957	8843.34	0.0804258
SH5N4	0	2	2	1	5711	26.2051	2255	59952.3	57333.5	66141.8	61233.3	61165.2	3693.41	0.0603842
SH5N4	0	2	2	1	5722	26.2534	2255	45968.5	48464.1	52321.1	53879.6	50158.4	3603.25	0.0718375
Ave						25.7551						49400.8	3596.66	0.0728056

## Sheet: S2H5N4
Supplementary Table S2. Reproducibility of Fetuin N-glycans from four AutoTips. The reproducibility was measured by N-glycan labeled by 4-plex QUANTITY. Each channel (176, 177, 178, and 179) labeled N-glycans released from one AutoTip. (Fetuin N-glycan: S2H5N4)
Retention Time from 25.29 to 26.54 min
Composition	F	N	H	S	#scan	RT (min)	MH+	176.107	177.111	178.11	179.117	Average	Std	CV
S2H5N4	0	2	2	2	5502	25.2872	2635.2	82392.5	90025.2	95471.4	84161.8	88012.7	5946.98	0.0675695
S2H5N4	0	2	2	2	5513	25.3355	2635.2	95726.3	92790.7	95157.6	110202	98469.3	7924.75	0.0804794
S2H5N4	0	2	2	2	5524	25.3838	2635.2	74715.3	98373.8	94337.6	89977.8	89351.1	10342	0.115746
S2H5N4	0	2	2	2	5634	25.8669	2635.2	43280.9	45096.4	48300.3	41872.1	44637.4	2775.77	0.0621849
S2H5N4	0	2	2	2	5645	25.9152	2635.2	55231.9	72804.8	77370.1	74760.7	70041.9	10048.9	0.14347
S2H5N4	0	2	2	2	5656	25.9635	2635.2	99689.5	87108.5	108994	112610	102100	11380.3	0.111462
S2H5N4	0	2	2	2	5667	26.0119	2635.2	131928	118919	129467	114356	123667	8389.08	0.0678358
S2H5N4	0	2	2	2	5678	26.0602	2635.2	120598	139007	118523	130575	127176	9480.94	0.0745499
S2H5N4	0	2	2	2	5788	26.5433	2635.2	10600.9	11186.1	12722.9	12400.7	11727.6	1001.05	0.085358
Ave						25.8186						83909.3	7476.64	0.0891039

## Sheet: S2H6N5
Supplementary Table S2. Reproducibility of Fetuin N-glycans from four AutoTips. The reproducibility was measured by N-glycan labeled by 4-plex QUANTITY. Each channel (176, 177, 178, and 179) labeled N-glycans released from one AutoTip. (Fetuin N-glycan: S2H6N5)
Retention Time from 24.56 to 27.17 min
Composition	F	N	H	S	#scan	RT (min)	MH+	176.107	177.111	178.11	179.117	Average	Std	CV
S2H6N5	0	3	3	2	5337	24.5625	3000.4	13370.4	13597.9	10025.2	9507.02	11625.1	2159.02	0.18572
S2H6N5	0	3	3	2	5348	24.6108	3000.4	33017.2	28263.8	34610.9	26042.7	30483.7	4004.3	0.131359
S2H6N5	0	3	3	2	5359	24.6591	3000.4	38162.1	38210.4	39000.6	38935.1	38577	452.477	0.0117292
S2H6N5	0	3	3	2	5370	24.7074	3000.4	38615.2	42902.5	43550.4	37656.4	40681.1	2976.8	0.073174
S2H6N5	0	3	3	2	5381	24.7557	3000.4	29326.2	29882	32626.5	23753.3	28897	3720.29	0.128743
S2H6N5	0	3	3	2	5469	25.1422	3000.4	63775.1	63287.8	66076.3	67884.5	65255.9	2132.97	0.0326863
S2H6N5	0	3	3	2	5480	25.1905	3000.4	64530.4	70546.2	59966.3	69163.4	66051.6	4803.82	0.0727283
S2H6N5	0	3	3	2	5491	25.2388	3000.4	66821.5	62599.1	82011.8	62985.7	68604.5	9139.11	0.133214
S2H6N5	0	3	3	2	5623	25.8186	3000.4	8129.32	8856.3	8418.6	9049.72	8613.49	416.994	0.0484117
S2H6N5	0	3	3	2	5755	26.3984	3000.4	2162.98	1865.04	2928.97	2051.95	2252.23	467.609	0.20762
S2H6N5	0	3	3	2	5777	26.495	3000.4	2012.68	1720.72	3453.29	2991.46	2544.54	813.865	0.319848
S2H6N5	0	3	3	2	5931	27.1714	3000.4	14371.6	14133.3	13521.4	15876.7	14475.8	1000.24	0.0690978
Ave						25.3959						31505.2	2673.96	0.117861

## Sheet: S3H6N5
Supplementary Table S2. Reproducibility of Fetuin N-glycans from four AutoTips. The reproducibility was measured by N-glycan labeled by 4-plex QUANTITY. Each channel (176, 177, 178, and 179) labeled N-glycans released from one AutoTip. (Fetuin N-glycan: S3H6N5)
Retention Time from 27.30 to 39.10 min
Composition	F	N	H	S	#scan	RT (min)	m/z [Da]	176.107	177.111	178.11	179.117	Average	Std	CV
S3H6N5	0	3	3	3	5960	27.2987	3380.5	19629.3	19572.1	19984.2	20126.9	19828.1	270.032	0.0136186
S3H6N5	0	3	3	3	5997	27.4613	3380.5	216951	262946	314305	251346	261387	40324.5	0.154271
S3H6N5	0	3	3	3	6008	27.5096	3380.5	294248	326543	330781	305462	314258	17336.8	0.0551674
S3H6N5	0	3	3	3	6129	28.041	3380.5	213876	190786	210629	191905	201799	12151.7	0.0602171
S3H6N5	0	3	3	3	6140	28.0893	3380.5	194494	222277	258575	230805	226538	26391.6	0.1165
S3H6N5	0	3	3	3	6151	28.1376	3380.5	207840	242475	226963	186066	215836	24383.1	0.11297
S3H6N5	0	3	3	3	6162	28.1859	3380.5	259539	250013	222709	262839	248775	18208.5	0.0731926
S3H6N5	0	3	3	3	6173	28.2343	3380.5	187814	220637	227592	258775	223704	29112.7	0.130139
S3H6N5	0	3	3	3	6294	28.7657	3380.5	227405	237659	253002	246519	241146	11111.4	0.0460775
S3H6N5	0	3	3	3	6305	28.814	3380.5	236513	212121	249516	272942	242773	25392.5	0.104594
S3H6N5	0	3	3	3	6316	28.8623	3380.5	176674	210873	246875	160576	198750	38329.8	0.192855
S3H6N5	0	3	3	3	6327	28.9106	3380.5	203607	212572	221866	210181	212056	7558.53	0.035644
S3H6N5	0	3	3	3	6338	28.959	3380.5	231688	240717	259186	293811	256351	27470.7	0.107161
S3H6N5	0	3	3	3	6459	29.4904	3380.5	202996	227016	231331	224478	221455	12627.4	0.0570202
S3H6N5	0	3	3	3	6470	29.5387	3380.5	223975	213727	175775	210300	205944	20935.2	0.101655
S3H6N5	0	3	3	3	6481	29.587	3380.5	213839	227228	221101	216055	219556	5949.33	0.0270972
S3H6N5	0	3	3	3	6492	29.6353	3380.5	215932	215377	228537	254428	228569	18279.7	0.0799745
S3H6N5	0	3	3	3	6503	29.6837	3380.5	208738	206055	218944	231489	216306	11545	0.0533735
S3H6N5	0	3	3	3	6635	30.2634	3380.5	158818	221775	199412	168905	187227	28779.6	0.153715
S3H6N5	0	3	3	3	6646	30.3117	3380.5	175228	257360	240618	218166	222843	35573.4	0.159634
S3H6N5	0	3	3	3	6657	30.36	3380.5	191681	185147	218616	169259	191176	20574.4	0.10762
S3H6N5	0	3	3	3	6668	30.4084	3380.5	229203	200642	278218	240125	237047	32100.7	0.135419
S3H6N5	0	3	3	3	6789	30.9398	3380.5	183074	187972	222909	201708	198916	17834.1	0.0896564
S3H6N5	0	3	3	3	6800	30.9881	3380.5	219316	202741	212199	195275	207383	10547.4	0.0508594
S3H6N5	0	3	3	3	6811	31.0364	3380.5	191318	202894	222059	198049	203580	13201.9	0.0648488
S3H6N5	0	3	3	3	6822	31.0847	3380.5	186896	226996	184929	181424	195061	21409.8	0.10976
S3H6N5	0	3	3	3	6833	31.1331	3380.5	192704	202262	259338	195388	212423	31534.8	0.148453
S3H6N5	0	3	3	3	6954	31.6645	3380.5	177069	200322	198447	154146	182496	21643.6	0.118598
S3H6N5	0	3	3	3	6965	31.7128	3380.5	197116	191230	267899	186772	210754	38331.5	0.181877
S3H6N5	0	3	3	3	6976	31.7611	3380.5	171866	213131	189393	170867	186314	19798.9	0.106266
S3H6N5	0	3	3	3	6987	31.8094	3380.5	205292	176736	248105	184827	203740	31925.1	0.156695
S3H6N5	0	3	3	3	6998	31.8578	3380.5	193667	202407	194849	231171	205523	17531.1	0.0852996
S3H6N5	0	3	3	3	7119	32.3892	3380.5	203452	204176	217505	188831	203491	11715.6	0.0575733
S3H6N5	0	3	3	3	7130	32.4375	3380.5	159221	204153	203321	239296	201498	32794.5	0.162754
S3H6N5	0	3	3	3	7141	32.4858	3380.5	198387	271155	245417	190670	226407	38409.8	0.169649
S3H6N5	0	3	3	3	7152	32.5341	3380.5	145426	172746	184984	237414	185142	38571.9	0.208337
S3H6N5	0	3	3	3	7284	33.1139	3380.5	142762	171656	171988	195370	170444	21536.5	0.126355
S3H6N5	0	3	3	3	7295	33.1622	3380.5	184700	184520	257962	171597	199695	39326.2	0.196932
S3H6N5	0	3	3	3	7306	33.2105	3380.5	163569	186779	212148	209605	193025	22710.2	0.117654
S3H6N5	0	3	3	3	7317	33.2588	3380.5	155987	199628	183034	127473	166530	31646.6	0.190035
S3H6N5	0	3	3	3	7328	33.3072	3380.5	175915	169693	212226	171265	182274	20141.4	0.1105
S3H6N5	0	3	3	3	7449	33.8386	3380.5	163998	192314	166894	182418	176406	13337.2	0.0756053
S3H6N5	0	3	3	3	7460	33.8869	3380.5	165888	194962	149190	193170	175803	22175.4	0.126138
S3H6N5	0	3	3	3	7471	33.9352	3380.5	177168	187320	189396	161043	178732	12946.2	0.0724339
S3H6N5	0	3	3	3	7482	33.9835	3380.5	181372	150356	179371	199786	177721	20427.1	0.114939
S3H6N5	0	3	3	3	7493	34.0319	3380.5	151766	185289	210703	181464	182305	24143.3	0.132433
S3H6N5	0	3	3	3	7614	34.5633	3380.5	178991	154187	210401	210198	188444	27192.1	0.144298
S3H6N5	0	3	3	3	7625	34.6116	3380.5	175768	183665	158486	169712	171908	10616	0.0617544
S3H6N5	0	3	3	3	7636	34.6599	3380.5	176294	178723	168878	144545	167110	15615.1	0.0934422
S3H6N5	0	3	3	3	7647	34.7082	3380.5	167630	181033	181401	201496	182890	13960.6	0.0763334
S3H6N5	0	3	3	3	7658	34.7566	3380.5	174068	182940	191083	165593	178421	11018.9	0.0617577
S3H6N5	0	3	3	3	7779	35.288	3380.5	192205	196532	174533	141915	176296	24817.5	0.140772
S3H6N5	0	3	3	3	7790	35.3363	3380.5	159598	185351	177292	165175	171854	11641.3	0.0677395
S3H6N5	0	3	3	3	7801	35.3846	3380.5	146404	193206	173595	178353	172889	19532.8	0.112978
S3H6N5	0	3	3	3	7812	35.4329	3380.5	166921	155206	191036	165975	169784	15131.5	0.0891216
S3H6N5	0	3	3	3	7823	35.4813	3380.5	149307	155169	173996	118468	149235	23057.2	0.154503
S3H6N5	0	3	3	3	7944	36.0127	3380.5	152324	135655	148289	153776	147511	8238.13	0.0558476
S3H6N5	0	3	3	3	7955	36.061	3380.5	133161	139415	164225	185302	155526	23958.3	0.154047
S3H6N5	0	3	3	3	7966	36.1093	3380.5	133823	117825	139895	179968	142878	26420.9	0.18492
S3H6N5	0	3	3	3	7977	36.1576	3380.5	136632	163962	153099	145751	149861	11564.8	0.0771703
S3H6N5	0	3	3	3	7988	36.206	3380.5	131218	162343	156447	155783	151448	13805	0.0911536
S3H6N5	0	3	3	3	8461	38.2834	3380.5	106319	118465	118817	110307	113477	6182.4	0.0544815
S3H6N5	0	3	3	3	8604	38.9115	3380.5	172810	171423	192974	190413	181905	11365	0.0624775
S3H6N5	0	3	3	3	8615	38.9598	3380.5	164147	155928	152315	199695	168021	21688.3	0.129081
S3H6N5	0	3	3	3	8626	39.0081	3380.5	214832	212606	180904	174584	195732	20949.7	0.107033
S3H6N5	0	3	3	3	8637	39.0564	3380.5	204815	224826	201710	187165	204629	15508	0.0757858
S3H6N5	0	3	3	3	8648	39.1048	3380.5	172539	163318	188077	206439	182593	18897.1	0.103493
Ave						32.5404						193155	20734.4	0.107346
Retention Time from 45.39 to 89.21 min
Composition	F	N	H	S	#scan	RT (min)	m/z [Da]	176.107	177.111	178.11	179.117	Average	Std	CV
S3H6N5	0	3	3	3	10078	45.3855	3380.5	13940.7	16569.9	15117.4	16284.1	15478	1202.09	0.0776645
S3H6N5	0	3	3	3	10573	47.5596	3380.5	16485.5	14063.3	14058.6	15127.7	14933.8	1150.24	0.0770228
S3H6N5	0	3	3	3	10903	49.009	3380.5	14330.3	14677.5	21219.2	18298.8	17131.5	3262.97	0.190466
S3H6N5	0	3	3	3	11398	51.1831	3380.5	12773.3	12826	11202.8	13608.9	12602.8	1008.47	0.0800201
S3H6N5	0	3	3	3	12685	56.8357	3380.5	11846.5	13048.5	11278.6	13306	12369.9	966.387	0.0781243
S3H6N5	0	3	3	3	12850	57.5604	3380.5	9690.03	10657.6	9037.61	9413.01	9699.56	692.387	0.0713833
S3H6N5	0	3	3	3	13026	58.3334	3380.5	17211.9	20294.6	18198.6	12058.6	16940.9	3499.48	0.206569
S3H6N5	0	3	3	3	13180	59.0098	3380.5	16292.7	13299.3	14983	11265.1	13960	2174.66	0.155778
S3H6N5	0	3	3	3	13191	59.0581	3380.5	14897.5	16729.5	17102.6	22665.7	17848.8	3352.71	0.18784
S3H6N5	0	3	3	3	13202	59.1065	3380.5	16907.9	19681	20682.2	21029.2	19575.1	1867.73	0.0954138
S3H6N5	0	3	3	3	13345	59.7345	3380.5	19725.9	15113	24975.9	23940.2	20938.7	4498.81	0.214856
S3H6N5	0	3	3	3	13367	59.8312	3380.5	21262.3	16335.3	15237.6	12157.3	16248.1	3781.75	0.23275
S3H6N5	0	3	3	3	13521	60.5075	3380.5	23633.3	29895.1	24221.4	23478.5	25307.1	3075.4	0.121523
S3H6N5	0	3	3	3	13532	60.5558	3380.5	26800.6	23245.3	22840.4	23362.9	24062.3	1839.2	0.0764348
S3H6N5	0	3	3	3	13840	61.9086	3380.5	14388.2	15973.1	18145.4	16509.2	16253.9	1549.47	0.0953287
S3H6N5	0	3	3	3	13994	62.585	3380.5	16804.5	19795.1	27888.6	21243	21432.8	4683.9	0.218539
S3H6N5	0	3	3	3	14005	62.6333	3380.5	16303.2	14415.8	21812.8	19109.6	17910.4	3238.41	0.180812
S3H6N5	0	3	3	3	14170	63.358	3380.5	8986.62	13126.8	9829.4	10928.5	10717.8	1792.03	0.1672
S3H6N5	0	3	3	3	14522	64.904	3380.5	23485.6	25637.3	14437.3	25815.1	22343.8	5376.3	0.240617
S3H6N5	0	3	3	3	14687	65.6287	3380.5	25049.6	22165.4	28713.8	25871.2	25450	2694.36	0.105869
S3H6N5	0	3	3	3	15182	67.8028	3380.5	20498.5	19224.5	21873.8	26904.3	22125.3	3364.7	0.152075
S3H6N5	0	3	3	3	15347	68.5275	3380.5	18445.4	21881	16900.8	18042.4	18817.4	2144.61	0.113969
S3H6N5	0	3	3	3	15490	69.1556	3380.5	32275.9	26384	32604.3	32023.3	30821.9	2968.15	0.0963002
S3H6N5	0	3	3	3	15512	69.2522	3380.5	14347	27270.8	22336.5	20910.2	21216.1	5328.93	0.251174
S3H6N5	0	3	3	3	15644	69.832	3380.5	15965.7	15323.3	12889.1	17902.5	15520.1	2068.45	0.133275
S3H6N5	0	3	3	3	15677	69.9769	3380.5	20525.6	20381.7	27181.3	26007.8	23524.1	3578.16	0.152106
S3H6N5	0	3	3	3	15831	70.6533	3380.5	6613.49	14218.2	13207.5	10872.4	11227.9	3380.31	0.301064
S3H6N5	0	3	3	3	17107	76.2577	3380.5	848.473	1758.78	2454.98	1362.05	1606.07	677.61	0.421906
S3H6N5	0	3	3	3	17415	77.6104	3380.5	1813.18	1652.44	1888.54	2092.22	1861.6	182.576	0.0980752
S3H6N5	0	3	3	3	17536	78.1419	3380.5	909.838	828.859	1195.39	640.581	893.666	230.615	0.258054
S3H6N5	0	3	3	3	17668	78.7216	3380.5	780.897	539.02	1021.41	566.067	726.849	224.216	0.308477
S3H6N5	0	3	3	3	17690	78.8183	3380.5	1114.2	1967.39	1788.36	1998.04	1717	412.365	0.240166
S3H6N5	0	3	3	3	17800	79.3014	3380.5	934.863	1595.14	1257.33	1762.18	1387.38	367.572	0.26494
S3H6N5	0	3	3	3	17822	79.398	3380.5	2503.27	2292.79	2755.24	2178.92	2432.55	253.633	0.104266
S3H6N5	0	3	3	3	18350	81.7171	3380.5	976.775	585.927	1034.26	915.441	878.101	200.734	0.2286
S3H6N5	0	3	3	3	19296	85.872	3380.5	749.693	796.455	1117.37	812.23	868.938	167.74	0.19304
S3H6N5	0	3	3	3	19593	87.1765	3380.5	1162.88	854.203	894.243	827.213	934.635	154.636	0.165451
S3H6N5	0	3	3	3	19615	87.2731	3380.5	601.686	583.157	420.69	389.064	498.649	109.308	0.219208
S3H6N5	0	3	3	3	19736	87.8045	3380.5	904.176	940.23	884.522	1029.86	939.698	64.3849	0.0685165
S3H6N5	0	3	3	3	20055	89.2056	3380.5	398.912	521.465	566.098	498.505	496.245	70.6974	0.142465
Ave						67.9297						12742.5	1941.4	0.152357
Retention Time from 103.07 to 112.30 min
Composition	F	N	H	S	#scan	RT (min)	m/z [Da]	176.107	177.111	178.11	179.117	Average	Std	CV
S3H6N5	0	3	3	3	23212	103.072	3380.5	1369.92	955.337	1674.71	1162.12	1290.52	306.997	0.237886
S3H6N5	0	3	3	3	23916	106.164	3380.5	710.689	818.1	946.203	477.536	738.132	198.622	0.269087
S3H6N5	0	3	3	3	24664	109.449	3380.5	2194.81	2377.77	3043.37	3321.28	2734.31	534.862	0.195612
S3H6N5	0	3	3	3	24785	109.98	3380.5	938.211	1264.34	1116.38	846.725	1041.41	186.073	0.178674
S3H6N5	0	3	3	3	25159	111.623	3380.5	1090.27	1453.77	1280.22	1282.2	1276.62	148.497	0.116321
S3H6N5	0	3	3	3	25170	111.671	3380.5	759.635	805.585	1259.47	1160.02	996.177	250.629	0.25159
S3H6N5	0	3	3	3	25280	112.154	3380.5	1964.06	2286.78	1877.29	1403.45	1882.9	364.971	0.193835
S3H6N5	0	3	3	3	25313	112.299	3380.5	1212.69	839.635	1656.95	1375.82	1271.28	341.284	0.268458
Ave						109.552						1403.92	291.492	0.207627

## Sheet: S4H6N5
Supplementary Table S2. Reproducibility of Fetuin N-glycans from four AutoTips. The reproducibility was measured by N-glycan labeled by 4-plex QUANTITY. Each channel (176, 177, 178, and 179) labeled N-glycans released from one AutoTip. (Fetuin N-glycan: S4H6N5)
Retention Time from 46.16 to 50.65 min
Composition	F	N	H	S	#scan	RT (min)	m/z [Da]	176.107	177.111	178.11	179.117	Average	Std	CV
S4H6N5	0	3	3	4	10254	46.1585	3760.7	17775.7	31853.9	28683.8	24391.9	25676.3	6090.36	0.237198
S4H6N5	0	3	3	4	10276	46.2551	3760.7	32692.4	22016.9	24362.6	31227.4	27574.8	5187.79	0.188135
S4H6N5	0	3	3	4	10419	46.8832	3760.7	13653.8	14054	19765.3	13288.9	15190.5	3065.85	0.201827
S4H6N5	0	3	3	4	10452	47.0281	3760.7	15587.9	14611.6	16120	18897	16304.1	1837.97	0.112731
S4H6N5	0	3	3	4	10749	48.3326	3760.7	20877.3	19878.3	24555.8	27258.3	23142.4	3402.14	0.147009
S4H6N5	0	3	3	4	10793	48.5258	3760.7	17846.2	22657.5	22476.9	31621	23650.4	5761.43	0.243608
S4H6N5	0	3	3	4	11079	49.782	3760.7	24531.4	14197.7	20120.6	19777.6	19656.8	4234.53	0.215423
S4H6N5	0	3	3	4	11090	49.8303	3760.7	17409.6	26125	19860	19273.6	20667	3785.64	0.183173
S4H6N5	0	3	3	4	11277	50.6516	3760.7	16273.1	25092.2	25987.2	23799.6	22788	4435.13	0.194626
Ave						48.1608						21627.8	4200.09	0.194199
Retention Time from 58.53 to 70.27 min
Composition	F	N	H	S	#scan	RT (min)	m/z [Da]	176.107	177.111	178.11	179.117	Average	Std	CV
S4H6N5	0	3	3	4	13070	58.5267	3760.7	23840.8	26245	22577.8	21403.2	23516.7	2073.42	0.088168
S4H6N5	0	3	3	4	13411	60.0244	3760.7	24345.7	37331.3	22404.9	33837.6	29479.9	7235.34	0.245433
S4H6N5	0	3	3	4	13422	60.0727	3760.7	43065.7	48361.4	33106.7	31888.5	39105.6	7946.2	0.203199
S4H6N5	0	3	3	4	13554	60.6525	3760.7	29332.4	34161.9	27851.4	33303.7	31162.4	3049.23	0.0978499
S4H6N5	0	3	3	4	13587	60.7974	3760.7	33410.9	32863.5	42547.6	34018.6	35710.2	4582.65	0.128329
S4H6N5	0	3	3	4	13763	61.5704	3760.7	20024.3	31847.2	30215.3	34511.4	29149.6	6335.94	0.21736
S4H6N5	0	3	3	4	13884	62.1019	3760.7	40641.5	23081.8	30310.3	44751.1	34696.2	9841.72	0.283654
S4H6N5	0	3	3	4	14049	62.8266	3760.7	35123.8	41539.5	33352.8	26574.7	34147.7	6152.87	0.180184
S4H6N5	0	3	3	4	14060	62.8749	3760.7	35508.3	36421.8	22360.4	25960.4	30062.7	6982.04	0.232249
S4H6N5	0	3	3	4	14214	63.5513	3760.7	33774.3	37313.5	33381.4	27283.2	32938.1	4164.06	0.126421
S4H6N5	0	3	3	4	14555	65.049	3760.7	27685.6	30267	27973.4	16804.4	25682.6	6030.42	0.234806
S4H6N5	0	3	3	4	14731	65.822	3760.7	35127.5	33808.9	37450	23530.1	32479.1	6152.94	0.189443
S4H6N5	0	3	3	4	15204	67.8995	3760.7	32368.7	29245.9	31474.8	30849.8	30984.8	1316.19	0.0424787
S4H6N5	0	3	3	4	15215	67.9478	3760.7	19511.6	25740.4	20392.7	33803.7	24862.1	6565.76	0.264087
S4H6N5	0	3	3	4	15237	68.0444	3760.7	35895.9	29324.9	41907.1	27724.7	33713.1	6506.98	0.19301
S4H6N5	0	3	3	4	15534	69.3489	3760.7	23172.6	33205.2	34257.3	20944.4	27894.9	6813.95	0.244273
S4H6N5	0	3	3	4	15556	69.4455	3760.7	38011.2	35719.8	32071	40515.8	36579.4	3587.46	0.0980731
S4H6N5	0	3	3	4	15732	70.2185	3760.7	33693.7	26010.8	37568.5	23791.8	30266.2	6457.45	0.213355
S4H6N5	0	3	3	4	15743	70.2668	3760.7	33815.5	45819.6	35520.8	32191.3	36836.8	6140.89	0.166705
Ave						64.5811						31540.4	5680.82	0.180112
