# Supplementary material for: High-throughput analysis of N-glycans using AutoTip via glycoprotein immobilization
Source: Sci Rep. 2017 Aug 31;7:10216. doi: 10.1038/s41598-017-10487-8 (PMC5578957; doi:10.1038/s41598-017-10487-8)
Supplement: Supplementary file 4 — Table S2_run2 [file 41598_2017_10487_MOESM4_ESM.xls]

## Sheet: SH5N4
Supplementary Table S2. Reproducibility of Fetuin N-glycans from four AutoTips. The reproducibility was measured by N-glycan labeled by 4-plex QUANTITY. Each channel (176, 177, 178, and 179) labeled N-glycans released from one AutoTip. (Fetuin N-glycan: SH5N4)
Retention Time from 15.93 to 16.55 min
Composition	F	N	H	S	#scan	RT (min)	MH+	176.107	177.111	178.11	179.117	Average	Std	CV
SH5N4	0	2	2	1	3372	15.9319	2253.95	400.99	510.604	428.67	479.236	454.875	49.293	0.108366
SH5N4	0	2	2	1	3373	15.9363	2253.95	586.994	461.097	402.103	575.169	506.341	89.7307	0.177214
SH5N4	0	2	2	1	3511	16.5424	2253.96	4153.52	4523.38	4745.43	4409.6	4457.98	246.266	0.0552416
SH5N4	0	2	2	1	3512	16.5468	2253.96	2763.98	2439.53	2551.11	2657.35	2602.99	139.382	0.053547
SH5N4	0	2	2	1	3513	16.5512	2253.96	2440.36	2456.01	2892.84	2203.53	2498.19	287.343	0.11502
Ave						16.3018						2104.07	162.403	0.077185
Retention Time from 24.60 to 26.05 min
Composition	F	N	H	S	#scan	RT (min)	MH+	176.107	177.111	178.11	179.117	Average	Std	CV
SH5N4	0	2	2	1	5345	24.5976	2253.97	23928.7	23017.9	23234.5	24022.5	23550.9	499.76	0.0212204
SH5N4	0	2	2	1	5356	24.6459	2253.97	31388.5	33971	37119.2	34613.7	34273.1	2354.35	0.0686937
SH5N4	0	2	2	1	5357	24.6503	2253.97	25015.4	28284.1	30060.8	28040.8	27850.3	2093.44	0.0751676
SH5N4	0	2	2	1	5366	24.6898	2253.97	34160.1	34966.3	38459.9	38548.4	36533.7	2299.27	0.0629357
SH5N4	0	2	2	1	5368	24.6986	2253.97	31580.1	32374.5	30051.5	32573.3	31644.8	1145.61	0.0362021
SH5N4	0	2	2	1	5376	24.7337	2253.97	14147.2	14728.5	16065.2	14849.3	14947.6	805.666	0.0538995
SH5N4	0	2	2	1	5377	24.7381	2253.97	6792.39	7017.41	6542.67	5554.94	6476.85	644.467	0.0995031
SH5N4	0	2	2	1	5383	24.7645	2253.97	32178.4	33079.6	36037.8	32968	33565.9	1696	0.0505273
SH5N4	0	2	2	1	5384	24.7689	2253.97	19478.9	23880.8	19471.5	20585.4	20854.1	2084.52	0.0999569
SH5N4	0	2	2	1	5386	24.7777	2253.97	32781.7	32777.3	32323.9	27154.5	31259.4	2744.99	0.0878132
SH5N4	0	2	2	1	5392	24.804	2253.97	33058.8	37005.8	38116.2	37649.4	36457.5	2311.12	0.0633921
SH5N4	0	2	2	1	5393	24.8084	2253.97	10313	12553.9	13315.7	12746.3	12232.2	1319.71	0.107888
SH5N4	0	2	2	1	5400	24.8392	2253.97	8405.81	10932.6	11511.8	10577.7	10357	1356.56	0.13098
SH5N4	0	2	2	1	5403	24.8523	2253.97	30727.2	36755.4	39623.8	34379.7	35371.5	3766.08	0.106472
SH5N4	0	2	2	1	5409	24.8787	2253.97	3273	2697.74	3325.82	2767.61	3016.05	329.154	0.109134
SH5N4	0	2	2	1	5414	24.9006	2253.97	24597	25787.8	27648.2	29454.3	26871.8	2130.87	0.0792977
SH5N4	0	2	2	1	5486	25.2169	2253.97	20122	19106.5	21558.3	20224.8	20252.9	1006.03	0.0496733
SH5N4	0	2	2	1	5495	25.2564	2253.97	29829.7	38649.7	36877.8	37295.9	35663.3	3961.87	0.111091
SH5N4	0	2	2	1	5496	25.2608	2253.97	24009.7	28212.3	26500.9	25121.1	25961	1814.11	0.0698783
SH5N4	0	2	2	1	5506	25.3047	2253.97	45981.4	44948.5	46480.9	44357.4	45442	964.392	0.0212225
SH5N4	0	2	2	1	5507	25.3091	2253.97	28745.5	29431.5	30889.6	25512.8	28644.9	2271.41	0.0792956
SH5N4	0	2	2	1	5516	25.3486	2253.97	4839.78	2671.94	5548.72	6051.73	4778.04	1489.48	0.311735
SH5N4	0	2	2	1	5518	25.3574	2253.97	40916.8	38738	40852.5	44005.1	41128.1	2168.72	0.052731
SH5N4	0	2	2	1	5528	25.4013	2253.97	43227.6	53323.2	46567	47514.1	47658	4200.57	0.0881399
SH5N4	0	2	2	1	5529	25.4057	2253.97	40302.2	38735.2	34911.7	33535.3	36871.1	3173.54	0.0860712
SH5N4	0	2	2	1	5530	25.4101	2253.97	39752	43012.9	47150.6	41690.3	42901.5	3133.35	0.0730358
SH5N4	0	2	2	1	5535	25.4321	2253.97	63468.9	64261.9	63445.7	59767.6	62736	2015.01	0.0321188
SH5N4	0	2	2	1	5537	25.4409	2253.97	38790.9	40051.6	43434.8	44617.9	41723.8	2750.85	0.0659301
SH5N4	0	2	2	1	5540	25.4541	2253.97	19533.7	23153	22339.3	25413.2	22609.8	2428.28	0.1074
SH5N4	0	2	2	1	5547	25.4848	2253.97	33179.7	36336.1	35719.5	33645.1	34720.1	1542.57	0.0444288
SH5N4	0	2	2	1	5549	25.4936	2253.97	15091.3	17830.7	18022.1	16564.9	16877.3	1354.86	0.0802775
SH5N4	0	2	2	1	5559	25.5375	2253.97	23767.4	23881.3	25456.1	24462.5	24391.9	772.043	0.0316517
SH5N4	0	2	2	1	5566	25.5682	2253.97	9979.8	12661	12422.8	11700.7	11691.1	1211.7	0.103644
SH5N4	0	2	2	1	5569	25.5814	2253.97	17868.1	19583.4	21676.8	21625.3	20188.4	1828.5	0.0905716
SH5N4	0	2	2	1	5571	25.5902	2253.97	10796	10991.2	11704.2	12203.9	11423.8	650.24	0.0569195
SH5N4	0	2	2	1	5587	25.6605	2253.97	4141.86	5054.24	5254.31	5089.77	4885.04	503.065	0.102981
SH5N4	0	2	2	1	5675	26.047	2253.97	2140.17	2126.79	2513.21	2636.37	2354.14	259.76	0.110342
Ave						25.1698						26239.3	1849.5	0.0704861

## Sheet: S2H5N4
Supplementary Table S2. Reproducibility of Fetuin N-glycans from four AutoTips. The reproducibility was measured by N-glycan labeled by 4-plex QUANTITY. Each channel (176, 177, 178, and 179) labeled N-glycans released from one AutoTip. (Fetuin N-glycan: S2H5N4)
Retention Time from 24.66 to 25.92 min
Composition	F	N	H	S	#scan	RT (min)	MH+	176.107	177.111	178.11	179.117	Average	Std	CV
S2H5N4	0	2	2	2	5359	24.6591	2634.13	62797.2	71756.3	67845.8	71197.7	68399.3	4114.61	0.0601558
S2H5N4	0	2	2	2	5370	24.7074	2634.13	69324.2	60599.4	67218.8	74795.8	67984.5	5868.42	0.0863199
S2H5N4	0	2	2	2	5394	24.8128	2634.13	4267.1	4771.14	5140.58	6007.62	5046.61	733.916	0.145427
S2H5N4	0	2	2	2	5396	24.8216	2634.13	2963.01	3016.69	3811.93	3071.04	3215.67	399.95	0.124376
S2H5N4	0	2	2	2	5397	24.826	2634.13	3957.35	4117.75	4647.24	4835.4	4389.43	418.672	0.0953816
S2H5N4	0	2	2	2	5404	24.8567	2634.13	2966.79	4574.49	4396.55	3665.97	3900.95	736.466	0.188791
S2H5N4	0	2	2	2	5407	24.8699	2634.13	2227.65	3385.82	3353.66	2734.68	2925.45	553.36	0.189154
S2H5N4	0	2	2	2	5418	24.9182	2634.13	2343.95	2724	2805.95	2643.94	2629.46	201.506	0.0766342
S2H5N4	0	2	2	2	5420	24.927	2634.13	1074	976.085	808.925	702.874	890.47	166.186	0.186627
S2H5N4	0	2	2	2	5423	24.9402	2634.13	955.503	1046.16	1466.06	1176.49	1161.05	222.652	0.191767
S2H5N4	0	2	2	2	5430	24.9709	2634.13	1749.57	1918.15	1925.93	1856.56	1862.55	81.4624	0.043737
S2H5N4	0	2	2	2	5480	25.1905	2634.13	26343.9	32126	29130	22809.9	27602.5	3972.76	0.143928
S2H5N4	0	2	2	2	5488	25.2257	2634.13	3715.23	3471.08	3402.06	3441.21	3507.4	141.411	0.0403178
S2H5N4	0	2	2	2	5489	25.2301	2634.13	5399.76	6309.89	4327.35	5812.81	5462.45	843.265	0.154375
S2H5N4	0	2	2	2	5491	25.2388	2634.13	36318.8	46277.4	39682.4	47179.3	42364.5	5235.66	0.123586
S2H5N4	0	2	2	2	5497	25.2652	2634.13	5433.21	5425.84	5032.91	4457.69	5087.41	459.576	0.090336
S2H5N4	0	2	2	2	5498	25.2696	2634.13	8421.91	8471.23	7790.9	10021.6	8676.41	948.779	0.109352
S2H5N4	0	2	2	2	5502	25.2872	2634.13	73597.6	65219.8	70485.1	81518.2	72705.2	6817.3	0.0937664
S2H5N4	0	2	2	2	5508	25.3135	2634.13	8218.17	9287.2	7899.26	8996.32	8600.24	649.652	0.0755389
S2H5N4	0	2	2	2	5509	25.3179	2634.13	10959.5	11269.7	10988.5	9684.38	10725.5	708.063	0.0660166
S2H5N4	0	2	2	2	5511	25.3267	2634.13	2377.83	3683.17	3067.61	3668.1	3199.18	618.079	0.193199
S2H5N4	0	2	2	2	5513	25.3355	2634.13	85281.9	99532.1	87914.5	69854.3	85645.7	12213.1	0.1426
S2H5N4	0	2	2	2	5519	25.3618	2634.13	3049.5	2817.62	3309.06	4932.01	3527.05	957.913	0.271591
S2H5N4	0	2	2	2	5520	25.3662	2634.13	12657	11791.9	12229.6	11464.9	12035.9	519.229	0.0431402
S2H5N4	0	2	2	2	5524	25.3838	2634.13	86226.4	71394.8	89048	62086.2	77188.9	12701.5	0.16455
S2H5N4	0	2	2	2	5531	25.4145	2634.13	7772.45	10167.8	9099.25	6537.1	8394.14	1578.83	0.188087
S2H5N4	0	2	2	2	5532	25.4189	2634.13	5822.79	9306.58	8214.16	7419.98	7690.88	1466	0.190615
S2H5N4	0	2	2	2	5536	25.4365	2634.13	11291.2	13133	11661.8	12282	12092	805.407	0.0666066
S2H5N4	0	2	2	2	5539	25.4497	2634.13	6065	7052.99	8105.95	7297.05	7130.25	840.741	0.117912
S2H5N4	0	2	2	2	5546	25.4804	2634.13	15926.4	20287	19015.5	18748.3	18494.3	1838.82	0.0994265
S2H5N4	0	2	2	2	5554	25.5155	2634.13	4199.67	4735.2	4899.25	4655.07	4622.3	299.519	0.0647987
S2H5N4	0	2	2	2	5568	25.577	2634.13	8947.81	8215.8	9940.84	9305.95	9102.6	719.809	0.0790773
S2H5N4	0	2	2	2	5572	25.5946	2634.13	2806.65	2629.91	2597.94	2618.08	2663.15	96.574	0.0362631
S2H5N4	0	2	2	2	5623	25.8186	2634.13	10065.9	9956.46	10571.4	9563.5	10039.3	415.185	0.0413559
S2H5N4	0	2	2	2	5645	25.9152	2634.13	5757.45	7084.69	5546.06	6747.34	6283.89	747.799	0.119003
Ave						25.2298						17578.5	1974.06	0.1123

## Sheet: S2H6N5
Supplementary Table S2. Reproducibility of Fetuin N-glycans from four AutoTips. The reproducibility was measured by N-glycan labeled by 4-plex QUANTITY. Each channel (176, 177, 178, and 179) labeled N-glycans released from one AutoTip. (Fetuin N-glycan: S2H6N5)
Retention Time from 24.03 to 26.35 min
Composition	F	N	H	S	#scan	RT (min)	MH+	176.107	177.111	178.11	179.117	Average	Std	CV
S2H6N5	0	3	3	2	5216	24.031	2999.26	20038	24194.5	27452.4	25105	24197.5	3094.05	0.127867
S2H6N5	0	3	3	2	5227	24.0793	2999.26	28219.6	37985.8	32907.4	33125.6	33059.6	3988.33	0.120641
S2H6N5	0	3	3	2	5238	24.1276	2999.26	23895.5	24021.6	20870.4	28842.5	24407.5	3296.04	0.135042
S2H6N5	0	3	3	2	5249	24.1759	2999.26	18759.1	20547.9	23317.8	18613.5	20309.5	2189.89	0.107826
S2H6N5	0	3	3	2	5326	24.5141	2999.26	48316.2	49767.5	51734.7	42684.5	48125.7	3888.61	0.0808011
S2H6N5	0	3	3	2	5348	24.6108	2999.26	37509.9	34787.2	44768.4	52041.1	42276.6	7753.9	0.183409
S2H6N5	0	3	3	2	5381	24.7557	2999.26	19375	14119.3	14478.1	18460.3	16608.2	2696.76	0.162376
S2H6N5	0	3	3	2	5744	26.35	2999.26	17738.7	13974.4	22330.9	15516.3	17390.1	3638.26	0.209215
Ave						24.5806						28296.8	3818.23	0.134935

## Sheet: S3H6N5
Supplementary Table S2. Reproducibility of Fetuin N-glycans from four AutoTips. The reproducibility was measured by N-glycan labeled by 4-plex QUANTITY. Each channel (176, 177, 178, and 179) labeled N-glycans released from one AutoTip. (Fetuin N-glycan: S3H6N5)
Retention Time from 26.82 to 38.36 min
Composition	F	N	H	S	#scan	RT (min)	MH+	176.107	177.111	178.11	179.117	Average	Std	CV
S3H6N5	0	3	3	3	5851	26.82	3380.41	18729.2	19976	22359.4	21361.6	20606.6	1587.95	0.0770605
S3H6N5	0	3	3	3	5887	26.9781	3380.41	203341	203178	214494	250915	217982	22584.9	0.103609
S3H6N5	0	3	3	3	6008	27.5096	3380.4	207485	239817	263983	235458	236686	23160.1	0.0978518
S3H6N5	0	3	3	3	6019	27.5579	3380.4	275942	235075	277452	271568	265009	20111.2	0.0758887
S3H6N5	0	3	3	3	6030	27.6062	3380.39	228354	232716	225544	224075	227672	3802.69	0.0167025
S3H6N5	0	3	3	3	6041	27.6545	3380.4	207055	216000	268269	218056	227345	27697.7	0.121831
S3H6N5	0	3	3	3	6052	27.7028	3380.4	205339	227403	275741	275582	246016	35396.8	0.14388
S3H6N5	0	3	3	3	6184	28.2826	3380.4	244126	221503	231470	265157	240564	18828.5	0.0782682
S3H6N5	0	3	3	3	6195	28.3309	3380.4	191111	220610	239876	255406	226751	27696.4	0.122145
S3H6N5	0	3	3	3	6206	28.3792	3380.4	242364	244703	231801	166155	221256	37160.1	0.167951
S3H6N5	0	3	3	3	6217	28.4275	3380.4	200714	225628	240042	227677	223515	16480.7	0.0737341
S3H6N5	0	3	3	3	6338	28.959	3380.43	183419	213130	221664	224313	210631	18758.6	0.0890588
S3H6N5	0	3	3	3	6349	29.0073	3380.41	188417	196742	189350	180916	188856	6472.24	0.0342708
S3H6N5	0	3	3	3	6360	29.0556	3380.41	148308	188174	190649	170215	174336	19596.4	0.112405
S3H6N5	0	3	3	3	6371	29.1039	3380.43	194486	200563	170848	174749	185162	14576.8	0.0787245
S3H6N5	0	3	3	3	6382	29.1522	3380.43	120876	167397	174628	171770	158668	25369.6	0.159891
S3H6N5	0	3	3	3	6525	29.7803	3380.43	209554	219169	201133	177751	201902	17706.2	0.0876972
S3H6N5	0	3	3	3	6965	31.7128	3380.41	180892	177612	198049	180250	184201	9340.72	0.0507094
S3H6N5	0	3	3	3	6987	31.8094	3380.41	13278.4	15778.9	14021.6	15898.2	14744.2	1300.41	0.0881976
S3H6N5	0	3	3	3	7141	32.4858	3380.4	64469.3	75080.1	78244.8	79176.1	74242.6	6747.24	0.0908811
S3H6N5	0	3	3	3	7152	32.5341	3380.41	31239.4	27513	24557.3	33041.9	29087.9	3797.82	0.130564
S3H6N5	0	3	3	3	7317	33.2588	3380.41	158714	174511	153052	183354	167408	13981	0.0835145
S3H6N5	0	3	3	3	7438	33.7903	3380.44	130873	176277	172200	151477	157707	20926.6	0.132693
S3H6N5	0	3	3	3	7603	34.515	3380.41	79688.8	85129	90501.3	89020.9	86085	4828.68	0.056092
S3H6N5	0	3	3	3	8252	37.3655	3380.44	7191.4	10656.6	8260.6	8609.34	8679.48	1449.56	0.16701
S3H6N5	0	3	3	3	8285	37.5104	3380.45	104792	107725	106870	112824	108053	3411.07	0.0315685
S3H6N5	0	3	3	3	8478	38.3581	3380.43	954.278	1226.22	762.162	1384.98	1081.91	277.61	0.256593
Ave						30.5055						159417	14927.7	0.0936395
Retention Time from 71.57 to 89.45 min
Composition	F	N	H	S	#scan	RT (min)	MH+	176.107	177.111	178.11	179.117	Average	Std	CV
S3H6N5	0	3	3	3	16040	71.5713	3380.41	1602.83	1682.63	2102.71	1903.56	1822.93	225.764	0.123847
S3H6N5	0	3	3	3	16590	73.9869	3380.43	3002.75	3951.17	3589.03	2968.44	3377.84	476.659	0.141113
S3H6N5	0	3	3	3	16612	74.0836	3380.39	1613.11	1687.37	1546.2	1346.61	1548.32	146.315	0.0944993
S3H6N5	0	3	3	3	16920	75.4363	3380.41	1549.45	1235.36	974.537	784.121	1135.87	332.017	0.292302
S3H6N5	0	3	3	3	16931	75.4847	3380.42	1538.29	2132.1	2347.06	2417.06	2108.63	399.088	0.189264
S3H6N5	0	3	3	3	16953	75.5813	3380.42	1478.71	1272.95	1543.04	2302.05	1649.19	450.227	0.272999
S3H6N5	0	3	3	3	17096	76.2094	3380.4	649.236	686.642	821.911	1021.64	794.856	168.401	0.211863
S3H6N5	0	3	3	3	17327	77.2239	3380.41	854.627	948.247	1202.89	1567.87	1143.41	318.95	0.278947
S3H6N5	0	3	3	3	17481	77.9003	3380.42	1210.23	1276.52	1371.2	1245.38	1275.83	69.1037	0.0541637
S3H6N5	0	3	3	3	17602	78.4318	3380.41	784.524	875.914	1490.2	1594.39	1186.26	414.992	0.349833
S3H6N5	0	3	3	3	17998	80.171	3380.41	515.059	637.231	799.887	514.154	616.583	135.186	0.21925
S3H6N5	0	3	3	3	18042	80.3643	3380.42	1952.99	923.713	1679.45	1942.41	1624.64	484.112	0.297981
S3H6N5	0	3	3	3	18152	80.8474	3380.42	987.627	1190.46	1289.96	1079.9	1136.99	131.439	0.115603
S3H6N5	0	3	3	3	18317	81.5721	3380.41	437.252	655.386	540.88	532.702	541.555	89.2851	0.164868
S3H6N5	0	3	3	3	18592	82.78	3380.41	633.964	1099.88	895.94	629.696	814.869	227.169	0.27878
S3H6N5	0	3	3	3	18834	83.8429	3380.42	1279.94	1183.47	970.104	1211.62	1161.28	133.735	0.115162
S3H6N5	0	3	3	3	18856	83.9395	3380.41	1256.6	1214.42	1369.53	1080.13	1230.17	119.555	0.0971857
S3H6N5	0	3	3	3	19043	84.7608	3380.42	3520.63	2516.72	2419.63	2861.37	2829.59	498.163	0.176055
S3H6N5	0	3	3	3	19428	86.4518	3380.41	1174.39	1252.71	1479.48	1396.15	1325.68	137.639	0.103825
S3H6N5	0	3	3	3	19439	86.5001	3380.41	1072.48	677.633	931.251	804.775	871.535	169.313	0.19427
S3H6N5	0	3	3	3	19450	86.5484	3380.41	988.835	738.454	1101.55	1305.24	1033.52	236.306	0.228642
S3H6N5	0	3	3	3	19560	87.0315	3380.41	786.734	572.912	944.175	993.2	824.255	189.301	0.229663
S3H6N5	0	3	3	3	19813	88.1427	3380.41	382.403	579.843	651.938	342.539	489.181	150.127	0.306896
S3H6N5	0	3	3	3	20110	89.4472	3380.41	847.904	629.966	904.614	720.356	775.71	124.008	0.159863
Ave						80.7629						1304.95	242.786	0.18605
Retention Time from 101.67 to 112.98 min
Composition	F	N	H	S	#scan	RT (min)	MH+	176.107	177.111	178.11	179.117	Average	Std	CV
S3H6N5	0	3	3	3	22893	101.67	3380.41	855.48	981.538	1025.75	1058.22	980.247	88.9175	0.0907093
S3H6N5	0	3	3	3	23586	104.714	3380.42	5100.28	6495.21	6455.69	5959.65	6002.71	649.097	0.108134
S3H6N5	0	3	3	3	23740	105.391	3380.41	3152.55	4410.3	3261.47	3015.91	3460.06	641.408	0.185375
S3H6N5	0	3	3	3	23861	105.922	3380.41	2378.05	3077.72	2911.71	2582.56	2737.51	315.863	0.115383
S3H6N5	0	3	3	3	23872	105.97	3380.41	3352.8	3766.63	3839.25	4457.69	3854.09	455.884	0.118286
S3H6N5	0	3	3	3	23905	106.115	3380.41	2501.19	2690.09	2974.07	1827.05	2498.1	487.756	0.195251
S3H6N5	0	3	3	3	24015	106.598	3380.42	7785.58	8723.57	7164.67	8946.3	8155.03	829.992	0.101777
S3H6N5	0	3	3	3	24037	106.695	3380.42	4375.15	5242.99	3975.87	2897.27	4122.82	973.313	0.23608
S3H6N5	0	3	3	3	24048	106.743	3380.42	3382.16	4268.78	5280.57	4146.96	4269.62	779.883	0.182659
S3H6N5	0	3	3	3	24169	107.275	3380.42	6145.17	8862.11	7808.51	5793.95	7152.43	1439.15	0.201212
S3H6N5	0	3	3	3	25148	111.575	3380.41	546.422	560.041	533.548	375.837	503.962	86.0989	0.170844
S3H6N5	0	3	3	3	25445	112.879	3380.41	796.284	804.949	865.866	774.815	810.479	39.0369	0.0481653
S3H6N5	0	3	3	3	25467	112.976	3380.41	462.723	373.869	592.046	366.678	448.829	104.995	0.233931
Ave						107.271						3461.22	530.108	0.153156

## Sheet: S4H6N5
Supplementary Table S2. Reproducibility of Fetuin N-glycans from four AutoTips. The reproducibility was measured by N-glycan labeled by 4-plex QUANTITY. Each channel (176, 177, 178, and 179) labeled N-glycans released from one AutoTip. (Fetuin N-glycan: S4H6N5)
Retention Time from 40.84 to 50.75 min
Composition	F	N	H	S	#scan	RT (min)	MH+	176.107	177.111	178.11	179.117	Average	Std	CV
S4H6N5	0	3	3	4	9044	40.844	3760.56	850.732	1078.61	1158.79	1351.96	1110.02	207.471	0.186907
S4H6N5	0	3	3	4	9385	42.3417	3760.57	552.441	600.297	580.738	663.171	599.162	46.9775	0.0784054
S4H6N5	0	3	3	4	9539	43.0181	3760.56	16512.7	13938	19032.4	14790.9	16068.5	2247.43	0.139865
S4H6N5	0	3	3	4	9682	43.6462	3760.56	1855.83	1566.79	1657.94	1519.38	1649.98	148.791	0.0901772
S4H6N5	0	3	3	4	9693	43.6945	3760.59	26195.9	18443.4	17642	22914.9	21299.1	4004.96	0.188034
S4H6N5	0	3	3	4	9704	43.7428	3760.57	17471.1	16500.5	23543.8	18784.9	19075.1	3122.77	0.16371
S4H6N5	0	3	3	4	9836	44.3226	3760.56	11825.1	12527.7	11482.5	11572.6	11851.9	473.233	0.0399287
S4H6N5	0	3	3	4	9847	44.3709	3760.55	8595.38	9592.65	11086.8	7501.11	9193.99	1523.81	0.165739
S4H6N5	0	3	3	4	9858	44.4192	3760.57	915.477	899.891	977.782	1068.08	965.308	76.3336	0.0790769
S4H6N5	0	3	3	4	10034	45.1922	3760.59	15195	16963.9	8104.49	12312.5	13144	3868.08	0.294285
S4H6N5	0	3	3	4	10309	46.4001	3760.55	6370.97	6964.38	9771.61	9144.21	8062.79	1649.07	0.204529
S4H6N5	0	3	3	4	10496	47.2214	3760.56	3071.06	4961.57	3517.32	3989.04	3884.75	809.838	0.208466
S4H6N5	0	3	3	4	10650	47.8978	3760.58	4637.21	3076.45	3763.74	5132.48	4152.47	913.66	0.220028
S4H6N5	0	3	3	4	11299	50.7483	3760.56	4708.75	4632.06	5251.63	5517.85	5027.57	427.648	0.0850606
Ave						44.8471						8291.76	1394.29	0.168154
Retention Time from 54.85 to 65.53 min
Composition	F	N	H	S	#scan	RT (min)	MH+	176.107	177.111	178.11	179.117	Average	Std	CV
S4H6N5	0	3	3	4	12234	54.8549	3760.57	3909.25	4562.48	4997.38	4611.53	4520.16	451.326	0.0998474
S4H6N5	0	3	3	4	12564	56.3043	3760.57	3499.87	6032.47	4224	4657.91	4603.56	1065.67	0.231487
S4H6N5	0	3	3	4	12586	56.4009	3760.55	14487.5	17643.4	17231.4	16897.2	16564.9	1418.13	0.0856105
S4H6N5	0	3	3	4	12707	56.9324	3760.56	2701.8	3005.31	3955.23	2535.97	3049.58	634.275	0.207988
S4H6N5	0	3	3	4	12740	57.0773	3760.56	4146.13	4215.8	3697.86	5289.08	4337.22	674.806	0.155585
S4H6N5	0	3	3	4	13543	60.6042	3760.59	21622.7	15255.6	18391.7	14024.1	17323.5	3405.2	0.196565
S4H6N5	0	3	3	4	13675	61.1839	3760.57	4836.98	5175.67	5187.67	5242.7	5110.75	184.836	0.0361661
S4H6N5	0	3	3	4	13708	61.3289	3760.58	5925.03	5814.58	6398.58	5749.1	5971.82	293.622	0.0491679
S4H6N5	0	3	3	4	14159	63.3097	3760.58	4096.5	4626.62	5835.86	5533.07	5023.01	803.419	0.159948
S4H6N5	0	3	3	4	14203	63.503	3760.58	5355.99	8823.17	8396.63	12481.2	8764.26	2919.53	0.333117
S4H6N5	0	3	3	4	14500	64.8074	3760.58	19546.3	18125.3	24211.1	10341.2	18056	5762.78	0.319162
S4H6N5	0	3	3	4	14511	64.8557	3760.58	15951.2	13517.4	12892.8	11216.9	13394.6	1961.79	0.146462
S4H6N5	0	3	3	4	14632	65.3872	3760.57	14832	15003.5	15943.3	13371.3	14787.5	1063.03	0.0718871
S4H6N5	0	3	3	4	14665	65.5321	3760.58	4521.72	4933.07	7194.66	3996.61	5161.52	1408.57	0.272899
Ave						61.3251						9396.01	1661.2	0.176799
