# Supplementary material for: High-throughput analysis of N-glycans using AutoTip via glycoprotein immobilization
Source: Sci Rep. 2017 Aug 31;7:10216. doi: 10.1038/s41598-017-10487-8 (PMC5578957; doi:10.1038/s41598-017-10487-8)
Supplement: Supplementary file 5 — Table S2_run3 [file 41598_2017_10487_MOESM5_ESM.xls]

## Sheet: SH5N4
Supplementary Table S2. Reproducibility of Fetuin N-glycans from four AutoTips. The reproducibility was measured by N-glycan labeled by 4-plex QUANTITY. Each channel (176, 177, 178, and 179) labeled N-glycans released from one AutoTip. (Fetuin N-glycan: SH5N4)
Retention Time from 16.06 to 16.11 min
Composition	F	N	H	S	#scan	RT (min)	m/z [Da]	176.107	177.111	178.11	179.117	Average	Std	CV
SH5N4	0	2	2	1	3401	16.0593	2255	942.116	749.937	1232.76	928.147	963.241	199.848	0.207475
SH5N4	0	2	2	1	3412	16.1076	2255	1540.5	1349.39	1427.72	1500.88	1454.62	84.2882	0.0579451
Ave						16.0835						1208.93	142.068	0.117516
Retention Time from 24.40 to 25.67 min
Composition	F	N	H	S	#scan	RT (min)	MH+	176.107	177.111	178.11	179.117	Average	Std	CV
SH5N4	0	2	2	1	5301	24.4043	2255	35020.9	39394.7	38775.6	39016.5	38051.9	2036.7	0.0535243
SH5N4	0	2	2	1	5302	24.4087	2255	38745	36253	33778.1	40262.7	37259.7	2849.51	0.0764768
SH5N4	0	2	2	1	5312	24.4527	2255	46924.4	51972.8	58721.6	49603.1	51805.5	5050.94	0.0974983
SH5N4	0	2	2	1	5313	24.457	2255	37714.9	39944.2	47833	43010	42125.5	4380.61	0.10399
SH5N4	0	2	2	1	5322	24.4966	2255	40464.4	42644.9	48988.2	42370.6	43617	3709.77	0.0850534
SH5N4	0	2	2	1	5323	24.501	2255	33590.8	33052	35444.4	34327.2	34103.6	1035.48	0.0303628
SH5N4	0	2	2	1	5328	24.5229	2255	42683.1	40941	42109.2	48265	43499.6	3258.61	0.0749114
SH5N4	0	2	2	1	5329	24.5273	2255	33946.2	33646	34511.2	34462.9	34141.6	417.778	0.0122366
SH5N4	0	2	2	1	5330	24.5317	2255	35180.9	40177.5	40778.4	40357.4	39123.5	2640.46	0.0674903
SH5N4	0	2	2	1	5334	24.5493	2255	19697.2	19664.2	21242.5	21688.6	20573.1	1046.53	0.0508688
SH5N4	0	2	2	1	5338	24.5668	2255	36225.8	39435.6	47563.2	45450.6	42168.8	5249.1	0.124478
SH5N4	0	2	2	1	5339	24.5712	2255	30811.3	34236.2	35816.9	31712.3	33144.2	2297.02	0.069304
SH5N4	0	2	2	1	5340	24.5756	2255	36618.9	36460.9	41652.4	38356.2	38272.1	2411.6	0.0630119
SH5N4	0	2	2	1	5343	24.5888	2255	16193.7	21487.2	20140.8	22110.7	19983.1	2656.65	0.132945
SH5N4	0	2	2	1	5348	24.6108	2255	41319.2	44386	49726.5	49091.2	46130.7	3995.36	0.0866095
SH5N4	0	2	2	1	5351	24.6239	2255	12311.8	15803.9	16961.2	15922.7	15249.9	2026.53	0.132888
SH5N4	0	2	2	1	5359	24.6591	2255	28158.8	28807.7	29344.6	28553.7	28716.2	496.765	0.0172991
SH5N4	0	2	2	1	5368	24.6986	2255	7383.3	9081.17	9860.45	8121.24	8611.54	1084.63	0.125951
SH5N4	0	2	2	1	5374	24.725	2255	10438.9	11427.6	12309	10750.1	11231.4	828.534	0.0737694
SH5N4	0	2	2	1	5444	25.0324	2255	17618.4	20009	19860.9	16962.7	18612.7	1551.2	0.0833408
SH5N4	0	2	2	1	5451	25.0632	2255	48621.3	49496	54857.7	55622.1	52149.3	3600.12	0.0690349
SH5N4	0	2	2	1	5452	25.0675	2255	46577.2	39863.3	46306	47067.5	44953.5	3408.08	0.0758135
SH5N4	0	2	2	1	5462	25.1115	2255	76330.9	77493.2	77824.3	77750.9	77349.8	693.965	0.00897178
SH5N4	0	2	2	1	5463	25.1159	2255	50866.3	57935.2	59507.6	56576	56221.3	3765.59	0.066978
SH5N4	0	2	2	1	5467	25.1334	2255	31876	40224.5	37829.9	37277.9	36802.1	3524.29	0.0957632
SH5N4	0	2	2	1	5472	25.1554	2255	59758.2	62045.5	67238.8	65327.4	63592.5	3336.68	0.0524697
SH5N4	0	2	2	1	5474	25.1642	2255	57421.8	62099.3	74196.4	65472.6	64797.5	7082.26	0.109298
SH5N4	0	2	2	1	5477	25.1773	2255	29847.5	37721.8	35992.6	34089.5	34412.8	3385.87	0.0983898
SH5N4	0	2	2	1	5481	25.1949	2255	61425	61463.1	67367.3	60928.2	62795.9	3057.32	0.0486866
SH5N4	0	2	2	1	5482	25.1993	2255	45596.3	50712	50230.4	42328.4	47216.8	3992.49	0.0845566
SH5N4	0	2	2	1	5483	25.2037	2255	57880.1	54551.9	60253.7	53869.6	56638.8	2979.49	0.052605
SH5N4	0	2	2	1	5488	25.2257	2255	28674.4	32138.9	33332.1	32862.2	31751.9	2109.54	0.0664381
SH5N4	0	2	2	1	5492	25.2432	2255	60120.3	57614.3	55643.7	59804.6	58295.7	2089.93	0.0358504
SH5N4	0	2	2	1	5493	25.2476	2255	43161.3	37720.4	44743.2	39470.9	41273.9	3239.16	0.0784797
SH5N4	0	2	2	1	5494	25.252	2255	45206.3	50178.2	53394.2	56908.6	51421.8	4972.42	0.0966986
SH5N4	0	2	2	1	5497	25.2652	2255	23844.3	28026.3	27380.7	27611.9	26715.8	1932.86	0.072349
SH5N4	0	2	2	1	5502	25.2872	2255	60151.6	70048.1	63094.6	66079.8	64843.5	4230.41	0.0652403
SH5N4	0	2	2	1	5513	25.3355	2255	55941.6	56783.2	58885.5	57402.8	57253.3	1242.04	0.0216938
SH5N4	0	2	2	1	5524	25.3838	2255	43963	45419.8	49448.2	45147.9	45994.7	2387.63	0.0519109
SH5N4	0	2	2	1	5598	25.7088	2255	5535.45	5289.62	6120.42	6269.44	5803.73	466.712	0.0804158
SH5N4	0	2	2	1	5608	25.7527	2255	4144.48	3800.17	4761.56	4753.36	4364.89	474.603	0.108732
SH5N4	0	2	2	1	5610	25.7615	2255	5145.53	5282.75	5378.79	5367.93	5293.75	107.739	0.0203521
Ave						24.9417						38961.1	2645.31	0.0678962

## Sheet: S2H5N4
Supplementary Table S2. Reproducibility of Fetuin N-glycans from four AutoTips. The reproducibility was measured by N-glycan labeled by 4-plex QUANTITY. Each channel (176, 177, 178, and 179) labeled N-glycans released from one AutoTip. (Fetuin N-glycan: S2H5N4)
Retention Time from 24.42 to 25.63 min
Composition	F	N	H	S	#scan	RT (min)	MH+	176.107	177.111	178.11	179.117	Average	Std	CV
S2H5N4	0	2	2	2	5304	24.4175	2635.2	74389.7	92655.9	88698.2	86211.8	85488.9	7860.9	0.0919523
S2H5N4	0	2	2	2	5315	24.4658	2635.2	82190.9	72044.4	89168.5	93970.7	84343.7	9519.55	0.112866
S2H5N4	0	2	2	2	5326	24.5141	2635.2	81875	98693.9	92095.8	79446.5	88027.8	8977.91	0.101989
S2H5N4	0	2	2	2	5337	24.5625	2635.2	61609.1	79776.9	100517	85629.5	81883.1	16090.6	0.196507
S2H5N4	0	2	2	2	5425	24.949	2635.2	35294.9	37006.4	39651	35848.7	36950.2	1936.57	0.0524103
S2H5N4	0	2	2	2	5436	24.9973	2635.2	53109.2	60414.8	62062.7	53874.3	57365.3	4533.83	0.0790344
S2H5N4	0	2	2	2	5447	25.0456	2635.2	63124.8	95872.7	90570.4	84944.1	83628	14378.7	0.171937
S2H5N4	0	2	2	2	5458	25.0939	2635.2	123257	124903	109621	123336	120279	7145.63	0.0594086
S2H5N4	0	2	2	2	5464	25.1203	2635.2	6289.49	7568.13	7865	7695.98	7354.65	720.44	0.097957
S2H5N4	0	2	2	2	5465	25.1246	2635.2	5120.08	6442.47	6923.11	3804.26	5572.48	1403.85	0.251925
S2H5N4	0	2	2	2	5466	25.129	2635.2	7638.68	9592.39	8142.65	8148.08	8380.45	842.528	0.100535
S2H5N4	0	2	2	2	5469	25.1422	2635.2	95507.8	127676	107220	120179	112646	14210.3	0.126151
S2H5N4	0	2	2	2	5475	25.1686	2635.2	9187.8	10097.1	10277.5	7908.33	9367.68	1083.49	0.115663
S2H5N4	0	2	2	2	5476	25.173	2635.2	6129.92	4778.8	6291.06	5208.5	5602.07	727.097	0.129791
S2H5N4	0	2	2	2	5478	25.1817	2635.2	7762.28	9854.39	7789.45	8381.1	8446.8	980.871	0.116123
S2H5N4	0	2	2	2	5480	25.1905	2635.2	90665.6	125626	107264	116191	109937	14874.9	0.135304
S2H5N4	0	2	2	2	5491	25.2388	2635.2	78006.4	80684.7	81922.7	93683.2	83574.2	6934.69	0.0829764
S2H5N4	0	2	2	2	5579	25.6253	2635.2	14615.2	15365.9	18552.6	14781	15828.7	1844.3	0.116516
Ave						25.0078						55815.3	6337.01	0.113535

## Sheet: S2H6N5
Supplementary Table S2. Reproducibility of Fetuin N-glycans from four AutoTips. The reproducibility was measured by N-glycan labeled by 4-plex QUANTITY. Each channel (176, 177, 178, and 179) labeled N-glycans released from one AutoTip. (Fetuin N-glycan: S2H6N5)
Retention Time from 23.74 to 24.32 min
Composition	F	N	H	S	#scan	RT (min)	MH+	176.107	177.111	178.11	179.117	Average	Std	CV
S2H6N5	0	3	3	2	5150	23.7411	3000.4	16358.6	18679.5	17777.1	17879.1	17673.6	965.074	0.0546055
S2H6N5	0	3	3	2	5183	23.8861	3000.4	33738.4	31022.5	32315.9	34420.1	32874.2	1514.05	0.0460558
S2H6N5	0	3	3	2	5766	26.4467	3000.4	7365.1	7678.52	5470.88	6494.22	6752.18	990.293	0.146663
S2H6N5	0	3	3	2	5271	24.2726	3000.4	67264.1	79231.9	76986.4	65952.5	72358.7	6724.36	0.0929309
S2H6N5	0	3	3	2	5293	24.3692	3000.4	56708.9	62705.4	63967.7	62990.6	61593.1	3300.73	0.0535893
S2H6N5	0	3	3	2	5711	26.2051	3000.4	16949.3	26792.7	17863.8	19308.8	20228.7	4482.55	0.221594
S2H6N5	0	3	3	2	5139	23.6928	3000.4	4548.82	4859.5	4508.11	4364.83	4570.32	208.312	0.0455794
S2H6N5	0	3	3	2	5172	23.8378	3000.4	34171.9	32727.5	38493.6	27330.6	33180.9	4605.75	0.138807
S2H6N5	0	3	3	2	5161	23.7894	3000.4	34307.9	33056.1	29772.5	36750.7	33471.8	2904.47	0.0867739
S2H6N5	0	3	3	2	5777	26.495	3000.4	3697.26	4618.57	5116.57	3695.78	4282.05	706.012	0.164877
S2H6N5	0	3	3	2	5282	24.3209	3000.4	55731.9	55985.1	71974.9	71559.7	63812.9	9187.09	0.143969
Ave						24.6415						31890.8	3235.34	0.108677

## Sheet: S3H6N5
Supplementary Table S2. Reproducibility of Fetuin N-glycans from four AutoTips. The reproducibility was measured by N-glycan labeled by 4-plex QUANTITY. Each channel (176, 177, 178, and 179) labeled N-glycans released from one AutoTip. (Fetuin N-glycan: S3H6N5)
Retention Time from 26.72 to 38.03 min
Composition	F	N	H	S	#scan	RT (min)	m/z [Da]	176.107	177.111	178.11	179.117	Average	Std	CV
S3H6N5	0	3	3	3	5829	26.7234	3380.5	18933.1	20958.6	20532.9	20670.3	20273.7	911.194	0.0449445
S3H6N5	0	3	3	3	5997	27.4613	3380.5	250419	216743	188410	242851	224606	28113.9	0.12517
S3H6N5	0	3	3	3	6019	27.5579	3380.5	154493	213762	158835	163831	172730	27619.5	0.1599
S3H6N5	0	3	3	3	6030	27.6062	3380.5	228668	185113	215269	187271	204080	21385.6	0.10479
S3H6N5	0	3	3	3	6151	28.1376	3380.5	183804	209572	216038	178135	196887	18712.5	0.0950417
S3H6N5	0	3	3	3	6162	28.1859	3380.5	202464	196613	231675	229354	215027	18067.7	0.0840255
S3H6N5	0	3	3	3	6173	28.2343	3380.5	184377	223227	203732	176802	197034	20820.6	0.10567
S3H6N5	0	3	3	3	6184	28.2826	3380.5	187018	235815	203751	194476	205265	21485.8	0.104673
S3H6N5	0	3	3	3	6195	28.3309	3380.5	204155	198987	231654	219089	213471	14818.1	0.0694151
S3H6N5	0	3	3	3	6316	28.8623	3380.5	157111	195308	190660	192497	183894	17957.2	0.0976499
S3H6N5	0	3	3	3	6327	28.9106	3380.5	155335	173392	183424	169795	170486	11631.2	0.0682239
S3H6N5	0	3	3	3	6338	28.959	3380.5	122010	128634	155723	201230	151899	35975.6	0.236839
S3H6N5	0	3	3	3	6349	29.0073	3380.5	174770	163226	190484	198207	181672	15694.5	0.0863892
S3H6N5	0	3	3	3	6360	29.0556	3380.5	142453	179112	228735	164505	178701	36601.8	0.204821
S3H6N5	0	3	3	3	6481	29.587	3380.5	139461	126221	178318	131442	143860	23608.1	0.164104
S3H6N5	0	3	3	3	6492	29.6353	3380.5	159408	181529	223730	190342	188752	26703.7	0.141475
S3H6N5	0	3	3	3	6514	29.732	3380.5	173690	214799	237408	144183	192520	41642.6	0.216303
S3H6N5	0	3	3	3	6525	29.7803	3380.5	185584	181969	215718	176135	189851	17678.2	0.0931158
S3H6N5	0	3	3	3	6635	30.2634	3380.5	170784	153877	214252	174402	178328	25565.1	0.14336
S3H6N5	0	3	3	3	6646	30.3117	3380.5	207877	191595	223206	180135	200704	18831.1	0.0938255
S3H6N5	0	3	3	3	6657	30.36	3380.5	220131	178072	210021	187721	198986	19435	0.09767
S3H6N5	0	3	3	3	6668	30.4084	3380.5	178637	186512	223730	186436	193829	20273.5	0.104595
S3H6N5	0	3	3	3	6679	30.4567	3380.5	156507	164732	186056	182357	172413	14106.9	0.0818204
S3H6N5	0	3	3	3	6811	31.0364	3380.5	174726	211616	196778	207721	197710	16560.4	0.0837608
S3H6N5	0	3	3	3	7515	34.1285	3380.5	36982.2	39883.1	41265	39266.7	39349.2	1785.56	0.0453773
S3H6N5	0	3	3	3	7570	34.37	3380.5	8590.5	10089.3	14949.3	12523.6	11538.2	2792.55	0.242026
S3H6N5	0	3	3	3	7581	34.4184	3380.5	3362.61	4849.9	5498.11	4716.65	4606.82	896.956	0.194702
S3H6N5	0	3	3	3	7878	35.7228	3380.5	1235.83	2041.53	1211.64	924.674	1353.42	480.018	0.354671
S3H6N5	0	3	3	3	7900	35.8194	3380.5	7615.19	6774.01	7221.47	6165.03	6943.93	622.673	0.0896716
S3H6N5	0	3	3	3	7911	35.8678	3380.5	41793.2	45110.9	45699.7	44058.4	44165.5	1721.15	0.0389705
S3H6N5	0	3	3	3	8032	36.3992	3380.5	154569	170862	159537	162756	161931	6840.46	0.042243
S3H6N5	0	3	3	3	8043	36.4475	3380.5	88570.3	95927	103542	95078.6	95779.4	6130.1	0.0640023
S3H6N5	0	3	3	3	8054	36.4958	3380.5	132569	152018	151286	153472	147336	9886.47	0.0671014
S3H6N5	0	3	3	3	8065	36.5441	3380.5	119687	137526	143243	130261	132679	10160.9	0.0765824
S3H6N5	0	3	3	3	8186	37.0756	3380.5	21784.6	25569.9	27690.4	21965.5	24252.6	2879.56	0.118732
S3H6N5	0	3	3	3	8403	38.0287	3380.5	838.681	1130.7	861.144	1077.01	976.884	148.527	0.152041
Ave						31.339						140108	15515.1	0.110737
Retention Time from 71.81 to 90.32 min
Composition	F	N	H	S	#scan	RT (min)	m/z [Da]	176.107	177.111	178.11	179.117	Average	Std	CV
S3H6N5	0	3	3	3	16095	71.8128	3380.5	1184.87	1372.85	809.209	1398.4	1191.33	271.96	0.228282
S3H6N5	0	3	3	3	16964	75.6296	3380.5	1619.27	1452.59	1522.57	1283.5	1469.48	141.572	0.0963415
S3H6N5	0	3	3	3	16986	75.7262	3380.5	617.525	937.243	1123.54	936.978	903.821	210.124	0.232485
S3H6N5	0	3	3	3	17085	76.161	3380.5	685.745	690.904	708.459	754.076	709.796	31.0797	0.0437868
S3H6N5	0	3	3	3	17250	76.8857	3380.5	775.737	830.981	1025.85	426.28	764.711	249.827	0.326695
S3H6N5	0	3	3	3	17261	76.9341	3380.5	1001.15	721.088	737.013	1312.91	943.041	278.025	0.294817
S3H6N5	0	3	3	3	17272	76.9824	3380.5	1358.16	1877.55	2126.92	1640.74	1750.85	328.538	0.187645
S3H6N5	0	3	3	3	17404	77.5621	3380.5	2847.04	2656.81	2976.32	3237.62	2929.45	243.784	0.0832183
S3H6N5	0	3	3	3	17690	78.8183	3380.5	571.12	650.635	339.138	442.718	500.903	137.724	0.274952
S3H6N5	0	3	3	3	17822	79.398	3380.5	805.066	845.79	1052.09	1091.54	948.621	144.121	0.151927
S3H6N5	0	3	3	3	17899	79.7362	3380.5	957.826	914.904	934.877	1013.74	955.337	42.7029	0.0446993
S3H6N5	0	3	3	3	18163	80.8957	3380.5	1911.23	1865.53	1660.51	1683.44	1780.18	126.675	0.0711583
S3H6N5	0	3	3	3	18207	81.089	3380.5	507.17	450.23	424.629	598.531	495.14	77.0782	0.155669
S3H6N5	0	3	3	3	18361	81.7654	3380.5	1203.25	2101.58	2023.62	1790.62	1779.77	406.414	0.228353
S3H6N5	0	3	3	3	19054	84.8091	3380.5	1353.02	1019.89	825.77	866.862	1016.39	239.464	0.235603
S3H6N5	0	3	3	3	19164	85.2923	3380.5	1242.36	923.941	1209.24	1036.99	1103.13	149.586	0.135601
S3H6N5	0	3	3	3	19329	86.0169	3380.5	630.733	590.769	724.374	509.361	613.809	89.352	0.14557
S3H6N5	0	3	3	3	20209	89.882	3380.5	520.168	681.455	1011.69	775.243	747.139	205.432	0.274958
S3H6N5	0	3	3	3	20308	90.3168	3380.5	812.706	1141.55	971.062	982.155	976.869	134.328	0.137509
Ave						80.3007						1135.78	184.62	0.16255
Retention Time from 103.51 to 114.18 min
Composition	F	N	H	S	#scan	RT (min)	m/z [Da]	176.107	177.111	178.11	179.117	Average	Std	CV
S3H6N5	0	3	3	3	23311	103.506	3380.5	1007.65	577.988	897.442	1015.92	874.749	205.08	0.234444
S3H6N5	0	3	3	3	23322	103.555	3380.5	532.471	370.889	566.965	663.722	533.512	121.821	0.228338
S3H6N5	0	3	3	3	23333	103.603	3380.5	641.953	734.58	821.557	394.666	648.189	184.239	0.284237
S3H6N5	0	3	3	3	23432	104.038	3380.5	1830.54	2440.06	2466.56	2367.92	2276.27	300.062	0.131822
S3H6N5	0	3	3	3	23454	104.134	3380.5	1157.36	1312.59	1326.3	1244.31	1260.14	77.3344	0.0613696
S3H6N5	0	3	3	3	23608	104.811	3380.5	1099.52	1296.28	1655.33	1216.87	1317	239.6	0.181928
S3H6N5	0	3	3	3	23619	104.859	3380.5	1611.04	1137.83	1361.48	1915.17	1506.38	334.111	0.221798
S3H6N5	0	3	3	3	23740	105.391	3380.5	2094.05	2857.35	2132.47	1624.83	2177.18	508.802	0.233698
S3H6N5	0	3	3	3	23762	105.487	3380.5	4173.06	3780.72	4540.4	5393.04	4471.8	688.048	0.153864
S3H6N5	0	3	3	3	23850	105.874	3380.5	2973.36	4145.45	4936.54	3173.96	3807.33	910.33	0.239099
S3H6N5	0	3	3	3	23861	105.922	3380.5	3170.88	2540.6	3555.26	3091.14	3089.47	418.27	0.135386
S3H6N5	0	3	3	3	24125	107.082	3380.5	8677.79	10311.9	10026.6	11582.9	10149.8	1191.91	0.117432
S3H6N5	0	3	3	3	24158	107.226	3380.5	4277.77	5823.35	5424.36	6867.22	5598.17	1070.03	0.191138
S3H6N5	0	3	3	3	24279	107.758	3380.5	5778.39	6398.13	7227.26	7672.46	6769.06	845.593	0.12492
S3H6N5	0	3	3	3	24312	107.903	3380.5	6019.01	6563.84	8659.74	7819.97	7265.64	1196.86	0.164729
S3H6N5	0	3	3	3	24411	108.338	3380.5	5798.91	6410.27	7466.67	7932.29	6902.03	972.789	0.140942
S3H6N5	0	3	3	3	24444	108.483	3380.5	7008.03	10565.5	8249.66	9997.16	8955.07	1629.71	0.181988
S3H6N5	0	3	3	3	24554	108.966	3380.5	2561.47	2114.97	2593.75	2914.76	2546.24	328.78	0.129124
S3H6N5	0	3	3	3	24576	109.062	3380.5	2679.03	1670.76	1717.71	2124.01	2047.88	467.396	0.228235
S3H6N5	0	3	3	3	24697	109.594	3380.5	2942.69	3698.7	4113.67	2832.2	3396.82	613.74	0.180681
S3H6N5	0	3	3	3	24708	109.642	3380.5	2387.69	3016.64	2667.32	2467.25	2634.72	280.472	0.106452
S3H6N5	0	3	3	3	24730	109.739	3380.5	1453.62	991.941	1711.6	1190.06	1336.81	313.357	0.234407
S3H6N5	0	3	3	3	24829	110.174	3380.5	2178.89	4262.52	3513.13	3185.35	3284.97	864.291	0.263105
S3H6N5	0	3	3	3	24840	110.222	3380.5	1995.44	2034.64	2570.25	2108.9	2177.31	266.156	0.122241
S3H6N5	0	3	3	3	24950	110.705	3380.5	1305.68	1632.49	2138.73	1966.25	1760.79	369.068	0.209604
S3H6N5	0	3	3	3	24972	110.802	3380.5	1011.83	781.955	888.108	690.663	843.138	138.407	0.164157
S3H6N5	0	3	3	3	25104	111.381	3380.5	1058.1	891.234	1080.2	1097.27	1031.7	95.007	0.0920877
S3H6N5	0	3	3	3	25577	113.459	3380.5	657.729	822.058	932.134	1053.02	866.235	167.985	0.193926
S3H6N5	0	3	3	3	25742	114.184	3380.5	955.745	2643.07	1162.98	1435.34	1549.29	755.174	0.487434
Ave						107.79						3140.61	536.359	0.170782

## Sheet: S4H6N5
Supplementary Table S2. Reproducibility of Fetuin N-glycans from four AutoTips. The reproducibility was measured by N-glycan labeled by 4-plex QUANTITY. Each channel (176, 177, 178, and 179) labeled N-glycans released from one AutoTip. (Fetuin N-glycan: S4H6N5)
Retention Time from 43.21 to 50.02 min
Composition	F	N	H	S	#scan	RT (min)	m/z [Da]	176.107	177.111	178.11	179.117	Average	Std	CV
S4H6N5	0	3	3	4	9583	43.2114	3760.7	38490.7	27902.3	18774.4	28980.4	28537	8061.93	0.282508
S4H6N5	0	3	3	4	9737	43.8878	3760.7	10648.9	10668.3	12203	11949.4	11367.4	825.025	0.0725783
S4H6N5	0	3	3	4	9990	44.999	3760.7	6006.38	6501.04	6948.59	7334.24	6697.56	572.923	0.0855419
S4H6N5	0	3	3	4	11134	50.0236	3760.7	8379.23	7951.44	8266.88	9541.77	8534.83	695.286	0.0814646
Ave						45.5304						13784.2	2538.79	0.184181
Retention Time from 54.18 to 65.00 min
Composition	F	N	H	S	#scan	RT (min)	m/z [Da]	176.107	177.111	178.11	179.117	Average	Std	CV
S4H6N5	0	3	3	4	12080	54.1785	3760.7	15598.4	18378.9	17069	21034.6	18020.2	2308.3	0.128095
S4H6N5	0	3	3	4	12212	54.7583	3760.7	3755.35	6461.2	8667.88	7155.1	6509.88	2054.52	0.3156
S4H6N5	0	3	3	4	12410	55.6279	3760.7	4620.3	3336.15	4517.44	4512.05	4246.48	608.929	0.143396
S4H6N5	0	3	3	4	12674	56.7874	3760.7	4299.97	5490.46	5978.92	5583.03	5338.09	723.779	0.135588
S4H6N5	0	3	3	4	13455	60.2177	3760.7	21656.6	33209	23541.7	28456	26715.8	5191.68	0.19433
S4H6N5	0	3	3	4	13598	60.8457	3760.7	1854.53	1139.58	1502.87	1803.79	1575.19	329.281	0.209042
S4H6N5	0	3	3	4	13631	60.9907	3760.7	1841.57	1494.5	2194.81	2092.98	1905.97	311.907	0.163647
S4H6N5	0	3	3	4	14104	63.0681	3760.7	17976.1	15248.8	15049.1	13721.4	15498.9	1785.19	0.115182
S4H6N5	0	3	3	4	14225	63.5996	3760.7	5749.36	7959.36	9673.51	10226.6	8402.2	2014.8	0.239794
S4H6N5	0	3	3	4	14247	63.6962	3760.7	2455.56	2680.25	2560.76	2428.13	2531.18	114.651	0.0452956
S4H6N5	0	3	3	4	14412	64.4209	3760.7	4888.54	3974.14	5158.85	5588.3	4902.46	682.664	0.139249
S4H6N5	0	3	3	4	14544	65.0007	3760.7	11553	12554.2	10339.6	11424.6	11467.8	905.93	0.0789974
Ave						60.266						8926.19	1419.3	0.159004
