# Supplementary material for: High-throughput analysis of N-glycans using AutoTip via glycoprotein immobilization
Source: Sci Rep. 2017 Aug 31;7:10216. doi: 10.1038/s41598-017-10487-8 (PMC5578957; doi:10.1038/s41598-017-10487-8)
Supplement: Supplementary file 6 — Table S3 [file 41598_2017_10487_MOESM6_ESM.xls]

## Sheet: Urine samples
Supplementary Table S3. Urine sample from prostate cancer patients for analysis of N-glycans by AutoTip									Summary: Sample distribution
AutoTip	Sample lablel ID	Ref PSA	Bx_ Gleason	Bx_code	[mg/mL]	GIG (mg)	Vol (uL)		Gleason	# of Patients	Protein (ug)
1	1	7ng/ml	6	3+3	7.12	0.5	70.2247		6	37	500
2	2	0.9	6	3+3	3.615	0.5	138.313		7	15	500
3	3	5	6	3+3	3.64	0.5	137.363		9	6	500
4	4	8.8	6	3+3	4.055	0.5	123.305
5	17	6.57	6	3+3	2.44	0.5	204.918
6	19	4.2	6	3+3	7.65	0.5	65.3595
7	20	6.9	6	3+3	5.575	0.5	89.6861
8	21	7	6	3+3	9.54	0.5	52.4109
9	22	8.7	6	3+3	2.22	0.5	225.225
10	23	4.3	6	3+3	9.2	0.5	54.3478
11	24	8.8	6	3+3	8.5	0.5	58.8235
12	25	11.4	6	3+3	3.225	0.5	155.039
13	26	12.6	6	3+3	5.075	0.5	98.5222
14	27	1.4	6	3+3	7.155	0.5	69.8812
15	28	5.8	6	3+3	6.995	0.5	71.4796
16	30	3.4	6	3+3	2.695	0.5	185.529
17	31	5.9	6	3+3	5.045	0.5	99.108
18	32	6.1	6	3+3	8.2	0.5	60.9756
19	33	4.1	6	3+3	4.765	0.5	104.932
20	35	2.8	6	3+3	2.49	0.5	200.803
21	36	3.9	6	3+3	7.09	0.5	70.5219
22	37	6.7	6	3+3	7.925	0.5	63.0915
23	38	5.3	6	3+3	7.03	0.5	71.1238
24	39	2.6	6	3+3	2.815	0.5	177.62
25	40	2.3	6	3+3	7.145	0.5	69.979
26	44	4	6	3+3	4.93	0.5	101.42
27	45	0.4	6	3+3	6.365	0.5	78.5546
28	47	2.8	6	3+3	15.24	0.5	32.8084
29	48	2.1	6	3+3	6.885	0.5	72.6216
30	50	5.8	6	3+3	12.38	0.5	40.3877
31	52	6.6	6	3+3	9.285	0.5	53.8503
32	53	6	6	3+3	4.995	0.5	100.1
33	55	8.4	6	3+3	4.35	0.5	114.943
34	60	5.4	6	3+3	6.435	0.5	77.7001
35	61	2.5	6	3+3	12.49	0.5	40.032
36	62	3.7	6	3+3	16.34	0.5	30.5998
37	64	3	6	3+3	4.31	0.5	116.009
38	5	4.4	7	3+4	6.235	0.5	80.1925
39	9	19.54	7	4+3	37.78	0.5	13.2345
40	11	9.7	7	4+3	7.095	0.5	70.4722
41	12	6	7	3+4	2.31	0.5	216.45
42	14	13.7	7	3+4	3.19	0.5	156.74
43	16	4.83	7	3+4	2.79	0.5	179.211
44	29	8.6	7	3+4	4.29	0.5	116.55
45	34	4.6	7	4+3	5.905	0.5	84.674
46	41	3.95	7	3+4	3.09	0.5	161.812
47	42	4.3	7	4+3	9.125	0.5	54.7945
48	46	4.7	7	3+4	11.62	0.5	43.0293
49	54	6.3	7	3+4	18.04	0.5	27.7162
50	56	4.2	7	3+4	4.965	0.5	100.705
51	57	43.8	7	3+4	7.915	0.5	63.1712
52	63	8.7	7	3+4	3.05	0.5	163.934
53	10	4.9	9	4+5	4.165	0.5	120.048
54	13	9.4	9	4+5	5.11	0.5	97.8474
55	15	8.2	9	4+5	8.25	0.5	60.6061
56	43	8.2	9	4+5	4.915	0.5	101.729
57	58	20.3	9	4+5	7.425	0.5	67.3401
58	59	39.1	9	5+4	6.56	0.5	76.2195
