# Supplementary material for: High-throughput analysis of N-glycans using AutoTip via glycoprotein immobilization
Source: Sci Rep. 2017 Aug 31;7:10216. doi: 10.1038/s41598-017-10487-8 (PMC5578957; doi:10.1038/s41598-017-10487-8)
Supplement: Supplementary file 7 — Table S4 [file 41598_2017_10487_MOESM7_ESM.xls]

## Sheet: S58
Prostate cancer urine sample No. 58
F	N	H	S	G	Composition	M	M-pT	Iso1	Iso2	Iso3	#1	Iso1	Iso2	Iso3	#2	Iso1	Iso2	Iso3	#3	Ave	Std
1	4	5	0	0	H5N4F	1809.69	1809.69	665	354	629	1648	565	403	1363	2331	928	406	385	1719	1899.33	375.516
1	3	4	1	0	SH4N3F	1757.62	1824.7	619	502	457	1578	562	831	666	2059	607	637	308	1552	1729.67	285.507
0	2	9	0	0	Man9	1905.65	1905.65	717	604	633	1954	637	573	835	2045	609	583	867	2059	2019.33	57.0117
0	5	6	0	0	H6N5	2028.78	2028.78	444	765	624	1833	868	752	803	2423	584	728	826	2138	2131.33	295.056
0	4	5	1	0	SH5N4	1976.71	2043.79	683	865	701	2249	1074	1094	667	2835	967	878	703	2548	2544	293.02
1	5	6	0	0	H6N5F	2174.84	2174.84	967	1107	806	2880	961	687	771	2419	801	602	485	1888	2395.67	496.411
1	4	5	1	0	SH5N4F	2122.77	2189.85	1536	1125	983	3644	1369	1571	1204	4144	2048	1310	1005	4363	4050.33	368.538
0	4	6	1	0	SH6N4	2138.76	2205.84	936	549	562	2047	880	660	500	2040	548	794	626	1968	2018.33	43.7302
0	5	6	1	0	SH6N5	2341.86	2408.94	658	588	245	1491	984	833	560	2377	646	842	620	2108	1992	454.248
0	4	5	2	0	S2H5N4	2289.79	2423.95	2013	1812	1051	4876	1846	2693	2412	6951	1704	1872	1536	5112	5646.33	1136.02
1	5	6	1	0	SH6N5F	2487.91	2555	836	389	721	1946	872	573	493	1938	956	990	645	2591	2158.33	374.722
1	4	5	2	0	S2H5N4F	2435.84	2570.01	1400	1497	1271	4168	2073	1982	1201	5256	1313	2073	1477	4863	4762.33	550.941
0	4	6	2	0	S2H6N5F	2451.84	2586.01	345	667	654	1666	345	677	346	1368	587	245	345	1177	1403.67	246.443
0	5	6	2	0	S2H6N5	2654.93	2789.1	619	679	549	1847	802	854	552	2208	690	559	482	1731	1928.67	248.766
1	6	7	1	0	SH7N6F	2853.06	2920.15	612	32	727	1371	495	502	748	1745	433	419	336	1188	1434.67	283.906
1	5	6	2	0	S2H6N5F	2800.99	2935.16	402	346	510	1258	848	519	432	1799	361	468	571	1400	1485.67	280.489
0	5	6	3	0	S3H6N5	2968.01	3169.26	786	410	621	1817	403	571	346	1320	271	377	365	1013	1383.33	405.724
1	6	7	2	0	S2H7N6F	3166.14	3300.31	475	525	414	1414	226	306	417	949	442	420	316	1178	1180.33	232.509
1	5	6	3	0	S3H6N5F	3114.07	3315.32	306	497	255	1058	333	531	339	1203	299	282	601	1182	1147.67	78.3603
1	6	7	3	0	S3H7N6F	3479.22	3680.47	245	285	272	802	397	304	286	987	301	249	346	896	895	92.5041
1	6	7	4	0	S4H7N6F	3792.3	4060.63	241	250	354	845	169	259	236	664	128	147	158	433	647.333	206.505

## Sheet: S57
Prostate cancer urine sample No. 57
F	N	H	S	G	Composition	M	M-pT	Iso1	Iso2	Iso3	#1	Iso1	Iso2	Iso3	#2	Iso1	Iso2	Iso3	#3	Ave	Std
1	4	5	0	0	H5N4F	1809.69	1809.69	783	1145	820	2748	1159	851	658	2668	1870	1327	1360	4557	3324.33	1068.27
1	3	4	1	0	SH4N3F	1757.62	1824.7	1144	1920	1013	4077	1133	1778	764	3675	1701	2228	1243	5172	4308	774.773
0	2	9	0	0	Man9	1905.65	1905.65	641	578	604	1823	462	518	656	1636	426	505	636	1567	1675.33	132.455
0	5	6	0	0	H6N5	2028.78	2028.78	1202	1176	625	3003	882	1039	678	2599	1682	978	727	3387	2996.33	394.042
0	4	5	1	0	SH5N4	1976.71	2043.79	6704	4851	3817	15372	4425	5312	2784	12521	7367	7495	5302	20164	16019	3862.36
1	5	6	0	0	H6N5F	2174.84	2174.84	642	684	626	1952	1195	723	1041	2959	1170	786	939	2895	2602	563.825
1	4	5	1	0	SH5N4F	2122.77	2189.85	5712	4795	3135	13642	4125	4056	1576	9757	5212	6209	4236	15657	13018.7	2998.98
0	4	6	1	0	SH6N4	2138.76	2205.84	935	1306	686	2927	858	1407	990	3255	1480	845	1067	3392	3191.33	238.948
0	5	6	1	0	SH6N5	2341.86	2408.94	1141	1554	718	3413	1030	1140	772	2942	1130	1148	1186	3464	3273	287.786
0	4	5	2	0	S2H5N4	2289.79	2423.95	30256	35152	21922	87330	13842	16354	10807	41003	22427	29819	20130	72376	66903	23643.5
1	5	6	1	0	SH6N5F	2487.91	2555	1597	1384	897	3878	900	850	1049	2799	1241	1444	1450	4135	3604	708.894
1	4	5	2	0	S2H5N4F	2435.84	2570.01	5655	6969	6457	19081	3858	4290	3088	11236	5993	6412	4683	17088	15801.7	4077.62
0	4	6	2	0	S2H6N5F	2451.84	2586.01	323	564	753	1640	435	753	435	1623	684	525	435	1644	1635.67	11.1505
0	5	6	2	0	S2H6N5	2654.93	2789.1	752	623	474	1849	554	599	486	1639	897	595	447	1939	1809	153.948
1	6	7	1	0	SH7N6F	2853.06	2920.15	488	597	691	1776	717	609	460	1786	582	877	656	2115	1892.33	192.9
1	5	6	2	0	S2H6N5F	2800.99	2935.16	825	1541	1562	3928	1097	953	464	2514	980	1742	1143	3865	3435.67	798.808
0	5	6	3	0	S3H6N5	2968.01	3169.26	626	504	617	1747	1040	893	554	2487	575	599	571	1745	1993	427.818
1	6	7	2	0	S2H7N6F	3166.14	3300.31	422	563	355	1340	406	486	311	1203	308	520	394	1222	1255	74.2226
1	5	6	3	0	S3H6N5F	3114.07	3315.32	1615	1302	973	3890	727	593	642	1962	714	792	762	2268	2706.67	1036.16
1	6	7	3	0	S3H7N6F	3479.22	3680.47	278	309	166	753	450	296	255	1001	289	360	312	961	905	133.147
1	6	7	4	0	S4H7N6F	3792.3	4060.63	192	302	250	744	207	273	210	690	262	261	189	712	715.333	27.1539

## Sheet: S56
Prostate cancer urine sample No. 56
F	N	H	S	G	Composition	M	M-pT	Iso1	Iso2	Iso3	#1	Iso1	Iso2	Iso3	#2	Iso1	Iso2	Iso3	#3	Ave	Std
1	4	5	0	0	H5N4F	1809.69	1809.69	761	781	771	2313	369	694	429	1492	941	1463	1549	3953	2586	1253.01
1	3	4	1	0	SH4N3F	1757.62	1824.7	477	627	565	1669	603	551	466	1620	2263	1419	1317	4999	2762.67	1936.88
0	2	9	0	0	Man9	1905.65	1905.65	839	964	812	2615	626	476	654	1756	672	539	522	1733	2034.67	502.715
0	5	6	0	0	H6N5	2028.78	2028.78	929	864	702	2495	539	574	744	1857	1533	1593	1718	4844	3065.33	1573.06
0	4	5	1	0	SH5N4	1976.71	2043.79	1467	1601	1600	4668	1817	2020	1533	5370	5587	5349	3439	14375	8137.67	5413.08
1	5	6	0	0	H6N5F	2174.84	2174.84	617	810	666	2093	577	656	1190	2423	1711	790	790	3291	2602.33	618.806
1	4	5	1	0	SH5N4F	2122.77	2189.85	1875	1622	1227	4724	1816	1742	1244	4802	4377	2985	2618	9980	6502	3012.29
0	4	6	1	0	SH6N4	2138.76	2205.84	895	534	491	1920	660	842	556	2058	814	747	1118	2679	2219	404.303
0	5	6	1	0	SH6N5	2341.86	2408.94	547	759	870	2176	1022	603	569	2194	1273	1009	1136	3418	2596	711.93
0	4	5	2	0	S2H5N4	2289.79	2423.95	5309	6508	4263	16080	5663	7190	4722	17575	10402	12726	7355	30483	21379.3	7919.36
1	5	6	1	0	SH6N5F	2487.91	2555	838	590	526	1954	900	995	681	2576	857	563	1038	2458	2329.33	330.359
1	4	5	2	0	S2H5N4F	2435.84	2570.01	2161	2139	1689	5989	2431	2853	2471	7755	4068	4772	3716	12556	8766.67	3398.38
0	4	6	2	0	S2H6N5F	2451.84	2586.01	245	356	530	1131	305	766	463	1534	687	353	243	1283	1316	203.517
0	5	6	2	0	S2H6N5	2654.93	2789.1	877	450	394	1721	754	540	476	1770	562	391	461	1414	1635	192.953
1	6	7	1	0	SH7N6F	2853.06	2920.15	459	412	424	1295	535	444	553	1532	504	603	554	1661	1496	185.637
1	5	6	2	0	S2H6N5F	2800.99	2935.16	646	642	740	2028	478	921	459	1858	1135	933	969	3037	2307.67	637.315
0	5	6	3	0	S3H6N5	2968.01	3169.26	488	454	298	1240	400	511	402	1313	556	629	400	1585	1379.33	181.814
1	6	7	2	0	S2H7N6F	3166.14	3300.31	330	352	235	917	412	537	347	1296	399	542	195	1136	1116.33	190.264
1	5	6	3	0	S3H6N5F	3114.07	3315.32	521	885	527	1933	384	445	657	1486	696	563	582	1841	1753.33	236.043
1	6	7	3	0	S3H7N6F	3479.22	3680.47	337	246	282	865	499	237	389	1125	380	303	178	861	950.333	151.279
1	6	7	4	0	S4H7N6F	3792.3	4060.63	302	186	212	700	252	205	218	675	326	234	242	802	725.667	67.278

## Sheet: S55
Prostate cancer urine sample No. 55
F	N	H	S	G	Composition	M	M-pT	Iso1	Iso2	Iso3	#1	Iso1	Iso2	Iso3	#2	Iso1	Iso2	Iso3	#3	Ave	Std
1	4	5	0	0	H5N4F	1809.69	1809.69	459	1033	762	2254	845	932	594	2371	705	1042	485	2232	2285.67	74.715
1	3	4	1	0	SH4N3F	1757.62	1824.7	721	650	1021	2392	1343	1174	1106	3623	1538	770	529	2837	2950.67	623.322
0	2	9	0	0	Man9	1905.65	1905.65	758	1137	545	2440	1040	1050	797	2887	545	562	453	1560	2295.67	675.171
0	5	6	0	0	H6N5	2028.78	2028.78	818	983	883	2684	1271	1306	1001	3578	910	632	847	2389	2883.67	619.137
0	4	5	1	0	SH5N4	1976.71	2043.79	2138	2232	1410	5780	3378	3046	2444	8868	1842	2089	1577	5508	6718.67	1866.34
1	5	6	0	0	H6N5F	2174.84	2174.84	1089	817	849	2755	1338	748	900	2986	924	906	406	2236	2659	384.105
1	4	5	1	0	SH5N4F	2122.77	2189.85	1478	1905	955	4338	2053	2284	2447	6784	1399	2248	1381	5028	5383.33	1261.12
0	4	6	1	0	SH6N4	2138.76	2205.84	1412	1405	721	3538	1205	1322	1166	3693	855	792	880	2527	3252.67	633.206
0	5	6	1	0	SH6N5	2341.86	2408.94	920	929	1039	2888	920	697	938	2555	662	531	410	1603	2348.67	666.886
0	4	5	2	0	S2H5N4	2289.79	2423.95	4993	6297	4183	15473	7394	8724	6148	22266	5839	8074	4825	18738	18825.7	3397.35
1	5	6	1	0	SH6N5F	2487.91	2555	536	623	932	2091	1312	893	598	2803	737	618	723	2078	2324	414.877
1	4	5	2	0	S2H5N4F	2435.84	2570.01	1799	1562	2052	5413	2141	2228	1875	6244	1918	1776	1909	5603	5753.33	435.42
0	4	6	2	0	S2H6N5F	2451.84	2586.01	349	392	346	1087	325	332	336	993	322	335	753	1410	1163.33	218.729
0	5	6	2	0	S2H6N5	2654.93	2789.1	744	748	642	2134	460	508	715	1683	629	373	734	1736	1851	246.514
1	6	7	1	0	SH7N6F	2853.06	2920.15	387	321	718	1426	569	406	414	1389	309	396	451	1156	1323.67	146.377
1	5	6	2	0	S2H6N5F	2800.99	2935.16	314	351	238	903	397	560	79	1036	200	195	316	711	883.333	163.39
0	5	6	3	0	S3H6N5	2968.01	3169.26	427	548	437	1412	341	363	694	1398	637	569	372	1578	1462.67	100.127
1	6	7	2	0	S2H7N6F	3166.14	3300.31	301	383	202	886	379	440	287	1106	339	347	244	930	974	116.413
1	5	6	3	0	S3H6N5F	3114.07	3315.32	534	374	399	1307	266	349	515	1130	481	395	383	1259	1232	91.5369
1	6	7	3	0	S3H7N6F	3479.22	3680.47	334	301	433	1068	254	702	299	1255	166	388	221	775	1032.67	241.943
1	6	7	4	0	S4H7N6F	3792.3	4060.63	250	242	191	683	463	291	335	1089	185	164	167	516	762.667	294.69

## Sheet: S54
Prostate cancer urine sample No. 54
F	N	H	S	G	Composition	M	M-pT	Iso1	Iso2	Iso3	#1	Iso1	Iso2	Iso3	#2	Iso1	Iso2	Iso3	#3	Ave	Std
1	4	5	0	0	H5N4F	1809.69	1809.69	1239	1108	845	3192	366	427	287	1080	447	479	504	1430	1900.67	1131.94
1	3	4	1	0	SH4N3F	1757.62	1824.7	1229	1203	665	3097	623	694	313	1630	474	557	384	1415	2047.33	915.372
0	2	9	0	0	Man9	1905.65	1905.65	346	708	374	1428	501	400	271	1172	370	276	161	807	1135.67	312.09
0	5	6	0	0	H6N5	2028.78	2028.78	1139	740	519	2398	519	661	440	1620	802	348	543	1693	1903.67	429.658
0	4	5	1	0	SH5N4	1976.71	2043.79	5553	3420	1809	10782	2104	2329	1383	5816	1840	2108	865	4813	7137	3196.25
1	5	6	0	0	H6N5F	2174.84	2174.84	873	1445	777	3095	463	582	774	1819	713	599	412	1724	2212.67	765.598
1	4	5	1	0	SH5N4F	2122.77	2189.85	4820	4888	3118	12826	2637	3681	1503	7821	2356	2719	1310	6385	9010.67	3381.29
0	4	6	1	0	SH6N4	2138.76	2205.84	883	988	726	2597	509	794	390	1693	430	328	543	1301	1863.67	664.642
0	5	6	1	0	SH6N5	2341.86	2408.94	1176	1122	619	2917	789	434	544	1767	907	647	377	1931	2205	622.039
0	4	5	2	0	S2H5N4	2289.79	2423.95	24959	26848	17509	69316	14145	16420	12296	42861	11043	13935	9369	34347	48841.3	18235.4
1	5	6	1	0	SH6N5F	2487.91	2555	932	1578	841	3351	1123	880	888	2891	940	847	730	2517	2919.67	417.738
1	4	5	2	0	S2H5N4F	2435.84	2570.01	8041	8610	6617	23268	4234	5453	4748	14435	3066	4278	2648	9992	15898.3	6757.89
0	4	6	2	0	S2H6N5F	2451.84	2586.01	302	643	446	1391	436	734	334	1504	246	754	346	1346	1413.67	81.4023
0	5	6	2	0	S2H6N5	2654.93	2789.1	1258	1368	570	3196	625	399	434	1458	556	482	347	1385	2013	1025.16
1	6	7	1	0	SH7N6F	2853.06	2920.15	696	484	545	1725	425	320	175	920	455	625	380	1460	1368.33	410.254
1	5	6	2	0	S2H6N5F	2800.99	2935.16	1673	1450	1607	4730	767	1165	889	2821	917	863	686	2466	3339	1217.65
0	5	6	3	0	S3H6N5	2968.01	3169.26	1248	1162	977	3387	951	848	647	2446	581	541	616	1738	2523.67	827.239
1	6	7	2	0	S2H7N6F	3166.14	3300.31	568	627	387	1582	390	452	405	1247	486	333	369	1188	1339	212.502
1	5	6	3	0	S3H6N5F	3114.07	3315.32	1289	1755	1328	4372	1344	658	723	2725	568	711	1097	2376	3157.67	1066.02
1	6	7	3	0	S3H7N6F	3479.22	3680.47	540	585	477	1602	506	391	327	1224	362	255	233	850	1225.33	376.002
1	6	7	4	0	S4H7N6F	3792.3	4060.63	414	241	219	874	210	306	219	735	131	145	176	452	687	215.056

## Sheet: S53
Prostate cancer urine sample No. 53
F	N	H	S	G	Composition	M	M-pT	Iso1	Iso2	Iso3	#1	Iso1	Iso2	Iso3	#2	Iso1	Iso2	Iso3	#3	Ave	Std
1	4	5	0	0	H5N4F	1809.69	1809.69	895	1195	762	2852	519	910	1136	2565	524	1293	1654	3471	2962.67	463.027
1	3	4	1	0	SH4N3F	1757.62	1824.7	1312	1418	1297	4027	1884	2043	1373	5300	1860	827	758	3445	4257.33	948.708
0	2	9	0	0	Man9	1905.65	1905.65	945	706	515	2166	730	777	987	2494	702	636	583	1921	2193.67	287.5
0	5	6	0	0	H6N5	2028.78	2028.78	1093	1277	958	3328	942	804	613	2359	1306	1434	629	3369	3018.67	571.656
0	4	5	1	0	SH5N4	1976.71	2043.79	3978	4503	2704	11185	3316	4108	2101	9525	6099	6433	3161	15693	12134.3	3191.71
1	5	6	0	0	H6N5F	2174.84	2174.84	1110	800	746	2656	627	773	653	2053	963	1495	1172	3630	2779.67	795.74
1	4	5	1	0	SH5N4F	2122.77	2189.85	4397	5436	3773	13606	4570	5961	3544	14075	6113	5862	3112	15087	14256	756.909
0	4	6	1	0	SH6N4	2138.76	2205.84	1187	1172	885	3244	717	791	928	2436	1107	1800	1265	4172	3284	868.691
0	5	6	1	0	SH6N5	2341.86	2408.94	1406	1570	1112	4088	1423	909	1445	3777	1203	1292	1149	3644	3836.33	227.869
0	4	5	2	0	S2H5N4	2289.79	2423.95	14735	16555	12350	43640	19675	23189	16800	59664	21348	25860	14857	62065	55123	10016.8
1	5	6	1	0	SH6N5F	2487.91	2555	1843	1213	1224	4280	2037	1312	1011	4360	18971	1967	1809	22747	10462.3	10638.9
1	4	5	2	0	S2H5N4F	2435.84	2570.01	4829	5745	3839	14413	7718	8284	6555	22557	7268	11112	6477	24857	20609	5487.74
0	4	6	2	0	S2H6N5F	2451.84	2586.01	496	346	443	1285	436	234	643	1313	462	743	234	1439	1345.67	82.0325
0	5	6	2	0	S2H6N5	2654.93	2789.1	1264	1075	1027	3366	1269	2072	1633	4974	1439	1414	994	3847	4062.33	825.344
1	6	7	1	0	SH7N6F	2853.06	2920.15	681	445	451	1577	619	541	585	1745	1060	734	656	2450	1924	463.209
1	5	6	2	0	S2H6N5F	2800.99	2935.16	1010	1043	1045	3098	1013	2141	1416	4570	1413	1725	1561	4699	4122.33	889.44
0	5	6	3	0	S3H6N5	2968.01	3169.26	856	857	458	2171	1430	1474	574	3478	948	1270	1004	3222	2957	692.626
1	6	7	2	0	S2H7N6F	3166.14	3300.31	410	373	469	1252	744	377	491	1612	539	652	582	1773	1545.67	266.759
1	5	6	3	0	S3H6N5F	3114.07	3315.32	1028	702	516	2246	1802	1378	1585	4765	1301	2050	899	4250	3753.67	1330.83
1	6	7	3	0	S3H7N6F	3479.22	3680.47	310	295	338	943	298	335	268	901	383	516	572	1471	1105	317.66
1	6	7	4	0	S4H7N6F	3792.3	4060.63	261	396	359	1016	560	469	236	1265	427	368	290	1085	1122	128.557

## Sheet: S52
Prostate cancer urine sample No. 52
F	N	H	S	G	Composition	M	M-pT	Iso1	Iso2	Iso3	#1	Iso1	Iso2	Iso3	#2	Iso1	Iso2	Iso3	#3	Ave	Std
1	4	5	0	0	H5N4F	1809.69	1809.69	2235	1574	1182	4991	1875	1866	920	4661	1275	2393	1226	4894	4848.67	169.606
1	3	4	1	0	SH4N3F	1757.62	1824.7	1469	1871	1647	4987	1502	1596	1252	4350	2007	1658	1626	5291	4876	480.22
0	2	9	0	0	Man9	1905.65	1905.65	806	854	701	2361	732	668	453	1853	668	604	483	1755	1989.67	325.296
0	5	6	0	0	H6N5	2028.78	2028.78	1131	1795	1193	4119	1029	1264	1320	3613	1220	1264	1393	3877	3869.67	253.08
0	4	5	1	0	SH5N4	1976.71	2043.79	8422	6743	4959	20124	7988	6959	4505	19452	7633	7269	3601	18503	19359.7	814.435
1	5	6	0	0	H6N5F	2174.84	2174.84	1877	1646	1248	4771	1788	1789	1127	4704	1001	1401	1065	3467	4314	734.288
1	4	5	1	0	SH5N4F	2122.77	2189.85	7307	7393	3967	18667	6618	7379	3453	17450	5814	5506	3120	14440	16852.3	2175.96
0	4	6	1	0	SH6N4	2138.76	2205.84	1532	1744	1082	4358	1080	1563	920	3563	1613	1207	824	3644	3855	437.489
0	5	6	1	0	SH6N5	2341.86	2408.94	1948	2111	2177	6236	2482	2066	1979	6527	2749	2607	1332	6688	6483.67	229.095
0	4	5	2	0	S2H5N4	2289.79	2423.95	22280	28225	18981	69486	29435	27301	19351	76087	20921	24300	16536	61757	69110	7172.4
1	5	6	1	0	SH6N5F	2487.91	2555	2374	2815	1707	6896	1872	2845	2204	6921	2567	2220	1656	6443	6753.33	269.047
1	4	5	2	0	S2H5N4F	2435.84	2570.01	5823	8843	6152	20818	7642	10031	6807	24480	7034	9299	6347	22680	22659.3	1831.09
0	4	6	2	0	S2H6N5F	2451.84	2586.01	325	235	532	1092	315	632	323	1270	315	332	632	1279	1213.67	105.462
0	5	6	2	0	S2H6N5	2654.93	2789.1	1658	2420	1971	6049	1693	2422	1517	5632	2056	2628	2438	7122	6267.67	768.691
1	6	7	1	0	SH7N6F	2853.06	2920.15	773	937	623	2333	1010	839	817	2666	1270	8890	611	10771	5256.67	4778.45
1	5	6	2	0	S2H6N5F	2800.99	2935.16	1615	2578	1685	5878	1952	2401	2634	6987	2172	3354	2574	8100	6988.33	1111
0	5	6	3	0	S3H6N5	2968.01	3169.26	1230	1124	801	3155	1309	1282	726	3317	1443	1766	926	4135	3535.67	525.32
1	6	7	2	0	S2H7N6F	3166.14	3300.31	816	533	531	1880	812	829	393	2034	786	1304	1080	3170	2361.33	704.546
1	5	6	3	0	S3H6N5F	3114.07	3315.32	886	1385	1055	3326	912	1723	1329	3964	1382	2544	1298	5224	4171.33	965.837
1	6	7	3	0	S3H7N6F	3479.22	3680.47	554	873	679	2106	609	753	601	1963	996	113	656	1765	1944.67	171.238
1	6	7	4	0	S4H7N6F	3792.3	4060.63	359	363	378	1100	561	702	791	2054	603	855	369	1827	1660.33	498.36

## Sheet: S51
Prostate cancer urine sample No. 51
F	N	H	S	G	Composition	M	M-pT	Iso1	Iso2	Iso3	#1	Iso1	Iso2	Iso3	#2	Iso1	Iso2	Iso3	#3	Ave	Std
1	4	5	0	0	H5N4F	1809.69	1809.69	1097	662	304	2063	1152	612	435	2199	1105	1013	422	2540	2267.33	245.732
1	3	4	1	0	SH4N3F	1757.62	1824.7	1423	1466	959	3848	1520	1582	1132	4234	1353	1812	1558	4723	4268.33	438.509
0	2	9	0	0	Man9	1905.65	1905.65	530	606	666	1802	760	780	708	2248	760	986	1022	2768	2272.67	483.472
0	5	6	0	0	H6N5	2028.78	2028.78	1663	937	763	3363	1062	993	995	3050	1129	1030	1218	3377	3263.33	184.885
0	4	5	1	0	SH5N4	1976.71	2043.79	5486	5133	2282	12901	6333	6582	2967	15882	6574	6093	3553	16220	15001	1826.49
1	5	6	0	0	H6N5F	2174.84	2174.84	1669	735	498	2902	981	1198	583	2762	1316	1577	977	3870	3178	603.364
1	4	5	1	0	SH5N4F	2122.77	2189.85	3597	3641	2947	10185	3516	4049	3118	10683	4502	3560	2467	10529	10465.7	254.969
0	4	6	1	0	SH6N4	2138.76	2205.84	1065	1395	800	3260	1289	1239	641	3169	1549	2125	1405	5079	3836	1077.43
0	5	6	1	0	SH6N5	2341.86	2408.94	1412	384	618	2414	1309	866	406	2581	1320	981	739	3040	2678.33	324.152
0	4	5	2	0	S2H5N4	2289.79	2423.95	15091	20677	13804	49572	21177	25536	17321	64034	20815	24697	14652	60164	57923.3	7486.84
1	5	6	1	0	SH6N5F	2487.91	2555	1012	1409	662	3083	1100	863	689	2652	2067	1260	212	3539	3091.33	443.559
1	4	5	2	0	S2H5N4F	2435.84	2570.01	2528	4256	3235	10019	5418	5636	4438	15492	5020	7096	4197	16313	13941.3	3421.55
0	4	6	2	0	S2H6N5F	2451.84	2586.01	932	335	353	1620	632	3156	313	4101	316	632	312	1260	2327	1546.84
0	5	6	2	0	S2H6N5	2654.93	2789.1	313	574	444	1331	478	870	343	1691	981	447	538	1966	1662.67	318.447
1	6	7	1	0	SH7N6F	2853.06	2920.15	538	253	416	1207	364	493	335	1192	353	446	777	1576	1325	217.502
1	5	6	2	0	S2H6N5F	2800.99	2935.16	682	1046	804	2532	1014	1389	973	3376	814	1464	804	3082	2996.67	428.422
0	5	6	3	0	S3H6N5	2968.01	3169.26	339	661	601	1601	837	675	486	1998	332	478	484	1294	1631	352.958
1	6	7	2	0	S2H7N6F	3166.14	3300.31	486	644	334	1464	355	335	546	1236	335	564	234	1133	1277.67	169.388
1	5	6	3	0	S3H6N5F	3114.07	3315.32	748	605	434	1787	846	1310	914	3070	1046	1048	1109	3203	2686.67	781.967
1	6	7	3	0	S3H7N6F	3479.22	3680.47	556	555	754	1865	234	564	456	1254	446	465	556	1467	1528.67	310.133
1	6	7	4	0	S4H7N6F	3792.3	4060.63	234	446	456	1136	245	446	464	1155	674	564	356	1594	1295	259.116

## Sheet: S50
Prostate cancer urine sample No. 50
F	N	H	S	G	Composition	M	M-pT	Iso1	Iso2	Iso3	#1	Iso1	Iso2	Iso3	#2	Iso1	Iso2	Iso3	#3	Ave	Std
1	4	5	0	0	H5N4F	1809.69	1809.69	1591	1115	800	3506	1972	1556	769	4297	1755	1379	477	3611	3804.67	429.593
1	3	4	1	0	SH4N3F	1757.62	1824.7	1579	1840	1595	5014	1125	1154	1510	3789	877	1312	1323	3512	4105	799.308
0	2	9	0	0	Man9	1905.65	1905.65	939	873	618	2430	912	499	661	2072	681	700	484	1865	2122.33	285.843
0	5	6	0	0	H6N5	2028.78	2028.78	913	834	698	2445	1438	1236	1036	3710	1299	975	988	3262	3139	641.407
0	4	5	1	0	SH5N4	1976.71	2043.79	3873	3585	2481	9939	5449	4628	2339	12416	3299	4537	2864	10700	11018.3	1268.81
1	5	6	0	0	H6N5F	2174.84	2174.84	1653	870	906	3429	1353	860	946	3159	925	498	613	2036	2874.67	738.746
1	4	5	1	0	SH5N4F	2122.77	2189.85	4752	5063	3387	13202	6547	4965	2990	14502	5886	5675	2933	14494	14066	748.257
0	4	6	1	0	SH6N4	2138.76	2205.84	1033	1263	765	3061	917	1030	784	2731	1299	1136	504	2939	2910.33	166.857
0	5	6	1	0	SH6N5	2341.86	2408.94	1015	1143	915	3073	1102	1185	480	2767	1446	936	1036	3418	3086	325.695
0	4	5	2	0	S2H5N4	2289.79	2423.95	15817	20505	12328	48650	12646	18880	11171	42697	16739	20777	15812	53328	48225	5328.23
1	5	6	1	0	SH6N5F	2487.91	2555	1796	2150	1846	5792	2306	1354	1053	4713	2246	1354	1053	4653	5052.67	640.984
1	4	5	2	0	S2H5N4F	2435.84	2570.01	7058	6581	5813	19452	5915	8066	5858	19839	7215	9682	7585	24482	21257.7	2799.05
0	4	6	2	0	S2H6N5F	2451.84	2586.01	832	352	742	1926	315	311	674	1300	316	532	636	1484	1570	321.739
0	5	6	2	0	S2H6N5	2654.93	2789.1	1237	724	853	2814	880	862	668	2410	862	682	668	2212	2478.67	306.818
1	6	7	1	0	SH7N6F	2853.06	2920.15	538	253	416	1207	364	493	335	1192	353	446	777	1576	1325	217.502
1	5	6	2	0	S2H6N5F	2800.99	2935.16	1323	1832	1047	4202	1206	1656	849	3711	2238	1209	881	4328	4080.33	325.997
0	5	6	3	0	S3H6N5	2968.01	3169.26	1209	705	568	2482	1461	531	592	2584	1202	927	642	2771	2612.33	146.569
1	6	7	2	0	S2H7N6F	3166.14	3300.31	486	644	334	1464	355	335	546	1236	335	564	234	1133	1277.67	169.388
1	5	6	3	0	S3H6N5F	3114.07	3315.32	630	992	704	2326	831	1240	1538	3609	972	1307	1129	3408	3114.33	690.074
1	6	7	3	0	S3H7N6F	3479.22	3680.47	556	555	754	1865	234	564	456	1254	446	465	556	1467	1528.67	310.133
1	6	7	4	0	S4H7N6F	3792.3	4060.63	234	446	456	1136	245	446	464	1155	674	564	356	1594	1295	259.116

## Sheet: S49
Prostate cancer urine sample No. 49
F	N	H	S	G	Composition	M	M-pT	Iso1	Iso2	Iso3	#1	Iso1	Iso2	Iso3	#2	Iso1	Iso2	Iso3	#3	Ave	Std
1	4	5	0	0	H5N4F	1809.69	1809.69	571	531	360	1462	546	555	505	1606	889	623	558	2070	1712.67	317.725
1	3	4	1	0	SH4N3F	1757.62	1824.7	708	556	772	2036	962	811	615	2388	513	463	899	1875	2099.67	262.359
0	2	9	0	0	Man9	1905.65	1905.65	441	496	539	1476	570	556	478	1604	526	632	616	1774	1618	149.492
0	5	6	0	0	H6N5	2028.78	2028.78	675	653	709	2037	825	806	398	2029	965	734	647	2346	2137.33	180.755
0	4	5	1	0	SH5N4	1976.71	2043.79	1077	772	710	2559	1427	1689	1081	4197	2125	2403	1159	5687	4147.67	1564.58
1	5	6	0	0	H6N5F	2174.84	2174.84	596	377	577	1550	685	585	584	1854	869	685	584	2138	1847.33	294.057
1	4	5	1	0	SH5N4F	2122.77	2189.85	924	930	1003	2857	1398	1303	927	3628	2184	2065	1377	5626	4037	1429.09
0	4	6	1	0	SH6N4	2138.76	2205.84	537	526	640	1703	579	1044	722	2345	1216	527	564	2307	2118.33	360.191
0	5	6	1	0	SH6N5	2341.86	2408.94	472	478	517	1467	779	726	554	2059	1424	983	443	2850	2125.33	693.882
0	4	5	2	0	S2H5N4	2289.79	2423.95	2559	2431	1703	6693	3104	3868	2799	9771	4120	4626	3695	12441	9635	2876.41
1	5	6	1	0	SH6N5F	2487.91	2555	780	639	735	2154	435	732	673	1840	660	943	523	2126	2040	173.77
1	4	5	2	0	S2H5N4F	2435.84	2570.01	1081	1874	1464	4419	2143	1888	1374	5405	2522	2042	2154	6718	5514	1153.37
0	4	6	2	0	S2H6N5F	2451.84	2586.01	732	325	632	1689	535	315	363	1213	489	892	392	1773	1558.33	302.002
0	5	6	2	0	S2H6N5	2654.93	2789.1	482	425	767	1674	548	836	558	1942	396	478	706	1580	1732	187.84
1	6	7	1	0	SH7N6F	2853.06	2920.15	538	253	416	1207	364	493	335	1192	353	446	777	1576	1325	217.502
1	5	6	2	0	S2H6N5F	2800.99	2935.16	359	291	418	1068	441	323	353	1117	522	682	418	1622	1269	306.687
0	5	6	3	0	S3H6N5	2968.01	3169.26	377	502	617	1496	524	449	551	1524	581	465	405	1451	1490.33	36.8284
1	6	7	2	0	S2H7N6F	3166.14	3300.31	486	644	334	1464	355	335	546	1236	335	564	234	1133	1277.67	169.388
1	5	6	3	0	S3H6N5F	3114.07	3315.32	491	473	937	1901	586	567	333	1486	427	330	485	1242	1543	333.177
1	6	7	3	0	S3H7N6F	3479.22	3680.47	556	555	754	1865	234	564	456	1254	446	465	556	1467	1528.67	310.133
1	6	7	4	0	S4H7N6F	3792.3	4060.63	234	446	456	1136	245	446	464	1155	674	564	356	1594	1295	259.116

[truncated: 49 more sheets: S48, S47, S46, S45, S44, S43, S42, S41, S40, S39, S38, S37, S36, S35, S34, S33, S32, S31, S30, S29 …]
